# Supplementary material for: Morpholine–4-nitro­phenol (1/2)
Source: Acta Crystallogr Sect E Struct Rep Online. 2012 Nov 24;68(Pt 12):o3411. doi: 10.1107/S1600536812047174 (PMC3588998; doi:10.1107/S1600536812047174)
Supplement: Supplementary file 1 [file e-68-o3411-sup1.cif]

##############################################################################
#                                                                            #
# This CIF contains the data in a paper accepted for publication in          #
# Acta Crystallographica Section E. It conforms to the requirements of       #
# Notes for Authors for Acta Crystallographica Section E, and has been       #
# peer reviewed under the auspices of the IUCr Commission on Journals.       #
#                                                                            #
# Full details of the Crystallographic Information File format               #
# are given in the paper "The Crystallographic Information File (CIF):       #
# a New Standard Archive File for Crystallography" by S. R. Hall, F. H.      #
# Allen and I. D. Brown [Acta Cryst. (1991), A47, 655-685].                  #
#                                                                            #
# The current version of the core CIF dictionary is obtainable from          #
# ftp://ftp.iucr.org/pub/cif_core.dic.                                       #
#                                                                            #
# Software is freely available for graphical display of the structure(s)     #
# in this CIF. For information consult the CIF software page                 #
# http://www.iucr.org/resources/cif/software.                                #
#                                                                            #
# This file may be used for bona fide research purposes within the           #
# scientific community so long as proper attribution is given to the journal # 
# article from which it was obtained.                                        #
#                                                                            #
##############################################################################
data_global
_audit_creation_method     SHELXL-97
_journal_date_recd_electronic     2012-10-31
_journal_date_accepted     2012-11-16
_journal_name_full     'Acta Crystallographica, Section E'
_journal_year     2012
_journal_volume     68
_journal_issue     12
_journal_page_first     o3411
_journal_page_last     o3411
_journal_paper_category     QO
_journal_paper_doi     10.1107/S1600536812047174
_journal_coeditor_code     PV2605
_publ_contact_author_name     'Devadasan Velmurugan'
_publ_contact_author_address
;  CAS in Crystallography and Biophysics
   University of madras
   Maraimalai campus(guindy campus)
   Chennai - 600 025
   India.
;
_publ_contact_author_email     'shirai2011@gmail.com'
_publ_contact_author_fax     '044 091 2499 3057'
_publ_contact_author_phone     '044 091 24484170'
_publ_section_title
;
Morpholine--4-nitrophenol (1/2)
;
loop_
    _publ_author_name
    _publ_author_address
    'Srinivasan Muralidharan'
;   Department of Physics
    Anna University
    Chennai 600 025
    India
;
    'Yechuri Vidyalakshmi'
;   Department of Physics
    Anna University
    Chennai 600 025
    India
;
    'Thothadri Srinivasan'
;
    Centre of Advanced Study in Crystallography and Biophysics
    University of Madras
    Guindy Campus
    Chennai 600 025
    India
;
    'Rengasamy Gopalakrishnan'
;
   Department of Physics
   Anna University
   Chennai 600 025
   India
;
    'Devadasan Velmurugan'
;
    Centre of Advanced Study in Crystallography and Biophysics
    University of Madras
    Guindy Campus
    Chennai 600 025
    India
;
data_I
_audit_creation_method     SHELXL-97
_chemical_name_systematic
;
Morpholine--4-nitrophenol (1/2)
;
_chemical_name_common     ?
_chemical_formula_moiety     '2(C6 H5 N O3), C4 H9 N O'
_chemical_formula_sum     'C16 H19 N3 O7'
_chemical_formula_iupac     '2C6 H5 N O3, C4 H9 N O'
_chemical_formula_weight     365.34
_chemical_melting_point     ?
_symmetry_cell_setting     monoclinic
_symmetry_space_group_name_H-M     'P 21/c'
_symmetry_space_group_name_Hall     '-P 2ybc'
loop_
    _symmetry_equiv_pos_as_xyz
    'x, y, z'
    '-x, y+1/2, -z+1/2'
    '-x, -y, -z'
    'x, -y-1/2, z-1/2'
_cell_length_a     18.0381(7)
_cell_length_b     5.5673(2)
_cell_length_c     17.4910(7)
_cell_angle_alpha     90.00
_cell_angle_beta     91.606(3)
_cell_angle_gamma     90.00
_cell_volume     1755.82(12)
_cell_formula_units_Z     4
_cell_measurement_reflns_used     4354
_cell_measurement_theta_min     1.13
_cell_measurement_theta_max     28.44
_cell_measurement_temperature     293(2)
_exptl_crystal_description     Block
_exptl_crystal_colour     Colourless
_exptl_crystal_size_max     0.35
_exptl_crystal_size_mid     0.30
_exptl_crystal_size_min     0.25
_exptl_crystal_density_diffrn     1.382
_exptl_crystal_density_meas     ?
_exptl_crystal_density_method     'not measured'
_exptl_crystal_F_000     768
_exptl_absorpt_coefficient_mu     0.110
_exptl_absorpt_correction_type     multi-scan
_exptl_absorpt_process_details     '(<i>SADABS</i>; Bruker, 2008)'
_exptl_absorpt_correction_T_min     0.9626
_exptl_absorpt_correction_T_max     0.9731
_exptl_special_details     ?
_diffrn_ambient_temperature     293(2)
_diffrn_radiation_type     MoK\a
_diffrn_radiation_wavelength     0.71073
_diffrn_radiation_source     'fine-focus sealed tube'
_diffrn_radiation_monochromator     graphite
_diffrn_measurement_device_type
                              'Bruker SMART APEXII area-detector diffractometer'
_diffrn_measurement_method     '\w and \f scans'
_diffrn_detector_area_resol_mean     ?
_diffrn_reflns_number     16662
_diffrn_reflns_av_R_equivalents     0.0268
_diffrn_reflns_av_sigmaI/netI     0.0253
_diffrn_reflns_theta_min     1.13
_diffrn_reflns_theta_max     28.44
_diffrn_reflns_theta_full     28.44
_diffrn_measured_fraction_theta_max     0.983
_diffrn_measured_fraction_theta_full     0.983
_diffrn_reflns_limit_h_min     -24
_diffrn_reflns_limit_h_max     24
_diffrn_reflns_limit_k_min     -7
_diffrn_reflns_limit_k_max     7
_diffrn_reflns_limit_l_min     -23
_diffrn_reflns_limit_l_max     22
_diffrn_standards_number     0
_diffrn_standards_interval_count     ?
_diffrn_standards_interval_time     ?
_diffrn_standards_decay_%     ?
_refine_special_details
;
 Refinement of F^2^ against ALL reflections.  The weighted R-factor wR and
 goodness of fit S are based on F^2^, conventional R-factors R are based
 on F, with F set to zero for negative F^2^. The threshold expression of
 F^2^ > 2sigma(F^2^) is used only for calculating R-factors(gt) etc. and is
 not relevant to the choice of reflections for refinement.  R-factors based
 on F^2^ are statistically about twice as large as those based on F, and R-
 factors based on ALL data will be even larger.
;
_reflns_number_total     4354
_reflns_number_gt     2987
_reflns_threshold_expression     >2sigma(I)
_refine_ls_structure_factor_coef     Fsqd
_refine_ls_matrix_type     full
_refine_ls_R_factor_all     0.0746
_refine_ls_R_factor_gt     0.0515
_refine_ls_wR_factor_gt     0.1346
_refine_ls_wR_factor_ref     0.1511
_refine_ls_goodness_of_fit_ref     1.047
_refine_ls_restrained_S_all     1.047
_refine_ls_number_reflns     4354
_refine_ls_number_parameters     239
_refine_ls_number_restraints     0
_refine_ls_hydrogen_treatment     mixed
_refine_ls_weighting_scheme     calc
_refine_ls_weighting_details
         'calc w=1/[\s^2^(Fo^2^)+(0.0638P)^2^+0.4643P] where P=(Fo^2^+2Fc^2^)/3'
_atom_sites_solution_hydrogens     geom
_atom_sites_solution_primary     direct
_atom_sites_solution_secondary     difmap
_refine_ls_shift/su_max     0.000
_refine_ls_shift/su_mean     0.000
_refine_diff_density_max     0.450
_refine_diff_density_min     -0.295
_refine_ls_extinction_method     none
_refine_ls_extinction_coef     ?
loop_
    _atom_type_symbol
    _atom_type_description
    _atom_type_scat_dispersion_real
    _atom_type_scat_dispersion_imag
    _atom_type_scat_source
    'C' 'C' 0.0033 0.0016
                         'International Tables Vol C Tables 4.2.6.8 and 6.1.1.4'
    'H' 'H' 0.0000 0.0000
                         'International Tables Vol C Tables 4.2.6.8 and 6.1.1.4'
    'N' 'N' 0.0061 0.0033
                         'International Tables Vol C Tables 4.2.6.8 and 6.1.1.4'
    'O' 'O' 0.0106 0.0060
                         'International Tables Vol C Tables 4.2.6.8 and 6.1.1.4'
_computing_data_collection     'APEX2 (Bruker, 2008)'
_computing_cell_refinement     'SAINT (Bruker, 2008)'
_computing_data_reduction     'SAINT (Bruker, 2008)'
_computing_structure_solution     'SHELXS97 (Sheldrick, 2008)'
_computing_structure_refinement     'SHELXL97 (Sheldrick, 2008)'
_computing_molecular_graphics     'ORTEP3 (Farrugia, 2012)'
_computing_publication_material
                            'SHELXL97 (Sheldrick, 2008) and PLATON (Spek, 2009)'
loop_
    _atom_site_type_symbol
    _atom_site_label
    _atom_site_fract_x
    _atom_site_fract_y
    _atom_site_fract_z
    _atom_site_U_iso_or_equiv
    _atom_site_adp_type
    _atom_site_calc_flag
    _atom_site_refinement_flags
    _atom_site_occupancy
    _atom_site_symmetry_multiplicity
    _atom_site_disorder_assembly
    _atom_site_disorder_group
    C C1 0.53902(9) 0.5777(3) 0.10103(10) 0.0565(4) Uani d . 1 1 . .
    C C2 0.55081(10) 0.3693(4) 0.14223(11) 0.0648(5) Uani d . 1 1 . .
    H H2 0.5982 0.3048 0.1474 0.078 Uiso calc R 1 1 . .
    C C3 0.49232(10) 0.2585(4) 0.17542(12) 0.0659(5) Uani d . 1 1 . .
    H H3 0.5001 0.1191 0.2038 0.079 Uiso calc R 1 1 . .
    C C4 0.42092(10) 0.3533(3) 0.16694(10) 0.0560(4) Uani d . 1 1 . .
    C C5 0.41037(10) 0.5620(3) 0.12451(11) 0.0616(5) Uani d . 1 1 . .
    H H5 0.3630 0.6260 0.1183 0.074 Uiso calc R 1 1 . .
    C C6 0.46899(10) 0.6747(4) 0.09170(11) 0.0628(5) Uani d . 1 1 . .
    H H6 0.4617 0.8148 0.0635 0.075 Uiso calc R 1 1 . .
    C C7 0.13017(10) 0.8918(3) 0.31527(9) 0.0553(4) Uani d . 1 1 . .
    C C8 0.09076(10) 0.7063(4) 0.28005(10) 0.0588(4) Uani d . 1 1 . .
    H H8 0.0404 0.6875 0.2884 0.071 Uiso calc R 1 1 . .
    C C9 0.12639(9) 0.5524(3) 0.23317(10) 0.0539(4) Uani d . 1 1 . .
    H H9 0.0996 0.4294 0.2093 0.065 Uiso calc R 1 1 . .
    C C10 0.20240(9) 0.5739(3) 0.21978(9) 0.0469(4) Uani d . 1 1 . .
    C C11 0.24071(10) 0.7647(4) 0.25620(10) 0.0585(4) Uani d . 1 1 . .
    H H11 0.2911 0.7845 0.2483 0.070 Uiso calc R 1 1 . .
    C C12 0.20488(11) 0.9213(3) 0.30297(10) 0.0624(5) Uani d . 1 1 . .
    H H12 0.2308 1.0470 0.3264 0.075 Uiso calc R 1 1 . .
    C C13 0.11073(9) 0.0465(3) 0.07932(11) 0.0572(4) Uani d . 1 1 . .
    H H13A 0.0692 0.1572 0.0801 0.069 Uiso calc R 1 1 . .
    H H13B 0.1164 -0.0247 0.1298 0.069 Uiso calc R 1 1 . .
    C C14 0.09471(11) -0.1474(3) 0.02155(12) 0.0629(5) Uani d . 1 1 . .
    H H14A 0.0513 -0.2372 0.0364 0.076 Uiso calc R 1 1 . .
    H H14B 0.0839 -0.0750 -0.0280 0.076 Uiso calc R 1 1 . .
    C C15 0.21931(12) -0.1788(4) -0.00757(13) 0.0739(6) Uani d . 1 1 . .
    H H15A 0.2090 -0.1040 -0.0568 0.089 Uiso calc R 1 1 . .
    H H15B 0.2600 -0.2907 -0.0134 0.089 Uiso calc R 1 1 . .
    C C16 0.24145(10) 0.0101(3) 0.04962(11) 0.0594(5) Uani d . 1 1 . .
    H H16A 0.2553 -0.0654 0.0979 0.071 Uiso calc R 1 1 . .
    H H16B 0.2841 0.0973 0.0317 0.071 Uiso calc R 1 1 . .
    N N1 0.60131(9) 0.6983(4) 0.06695(11) 0.0732(5) Uani d . 1 1 . .
    N N2 0.09282(13) 1.0491(3) 0.36639(9) 0.0775(5) Uani d . 1 1 . .
    O O7 0.15556(8) -0.3055(2) 0.01578(9) 0.0733(4) Uani d . 1 1 . .
    O O1 0.66276(8) 0.6053(4) 0.07188(11) 0.1022(6) Uani d . 1 1 . .
    O O2 0.59056(10) 0.8873(4) 0.03293(13) 0.1106(7) Uani d . 1 1 . .
    O O3 0.36561(7) 0.2375(3) 0.20120(9) 0.0792(4) Uani d . 1 1 . .
    H H3A 0.3265 0.3093 0.1929 0.119 Uiso calc R 1 1 . .
    O O4 0.12927(12) 1.2119(3) 0.39774(9) 0.1007(6) Uani d . 1 1 . .
    O O5 0.02664(12) 1.0156(4) 0.37853(11) 0.1164(7) Uani d . 1 1 . .
    O O6 0.23640(6) 0.4276(2) 0.17466(7) 0.0620(3) Uani d . 1 1 . .
    H H6A 0.2068 0.3287 0.1572 0.093 Uiso calc R 1 1 . .
    N N3 0.17917(8) 0.1798(2) 0.06111(9) 0.0483(3) Uani d . 1 1 . .
    H H3B 0.1748(10) 0.258(3) 0.0250(11) 0.055(6) Uiso d . 1 1 . .
loop_
    _atom_site_aniso_label
    _atom_site_aniso_U_11
    _atom_site_aniso_U_22
    _atom_site_aniso_U_33
    _atom_site_aniso_U_12
    _atom_site_aniso_U_13
    _atom_site_aniso_U_23
    C1 0.0503(9) 0.0618(10) 0.0574(10) 0.0096(8) 0.0024(7) -0.0051(9)
    C2 0.0521(9) 0.0705(12) 0.0714(12) 0.0183(9) -0.0053(8) -0.0017(10)
    C3 0.0634(11) 0.0604(11) 0.0731(13) 0.0134(9) -0.0087(9) 0.0083(10)
    C4 0.0527(9) 0.0558(10) 0.0592(10) 0.0030(8) -0.0059(8) -0.0037(8)
    C5 0.0475(9) 0.0645(11) 0.0726(12) 0.0143(8) -0.0027(8) 0.0050(10)
    C6 0.0583(10) 0.0596(11) 0.0708(12) 0.0160(8) 0.0045(9) 0.0081(9)
    C7 0.0746(11) 0.0519(9) 0.0389(8) 0.0103(8) -0.0055(7) -0.0029(7)
    C8 0.0534(9) 0.0688(11) 0.0541(10) 0.0030(8) 0.0013(7) -0.0060(9)
    C9 0.0514(9) 0.0542(9) 0.0560(10) -0.0084(7) -0.0001(7) -0.0106(8)
    C10 0.0504(8) 0.0497(8) 0.0404(8) -0.0022(7) -0.0026(6) 0.0002(7)
    C11 0.0559(9) 0.0685(11) 0.0510(10) -0.0146(8) -0.0030(7) -0.0055(9)
    C12 0.0846(13) 0.0552(10) 0.0467(9) -0.0163(9) -0.0113(9) -0.0067(8)
    C13 0.0520(9) 0.0584(10) 0.0615(10) 0.0025(8) 0.0093(8) 0.0002(8)
    C14 0.0641(11) 0.0514(10) 0.0733(12) -0.0119(8) 0.0015(9) 0.0043(9)
    C15 0.0754(13) 0.0680(12) 0.0786(14) 0.0166(10) 0.0104(10) -0.0227(11)
    C16 0.0511(9) 0.0648(11) 0.0628(11) 0.0035(8) 0.0099(8) -0.0092(9)
    N1 0.0579(9) 0.0808(12) 0.0816(12) 0.0131(8) 0.0145(8) 0.0011(10)
    N2 0.1161(16) 0.0702(11) 0.0454(9) 0.0301(11) -0.0100(9) -0.0105(8)
    O7 0.0931(10) 0.0374(6) 0.0891(10) -0.0001(6) -0.0031(8) -0.0037(6)
    O1 0.0543(8) 0.1261(15) 0.1269(14) 0.0210(9) 0.0169(8) 0.0207(12)
    O2 0.0830(11) 0.0936(12) 0.1573(18) 0.0169(10) 0.0437(11) 0.0417(13)
    O3 0.0595(8) 0.0772(9) 0.1010(11) -0.0002(7) 0.0000(7) 0.0206(9)
    O4 0.1836(19) 0.0604(9) 0.0576(9) 0.0131(11) -0.0061(10) -0.0163(7)
    O5 0.1010(14) 0.1490(18) 0.0994(13) 0.0500(13) 0.0057(11) -0.0458(13)
    O6 0.0515(6) 0.0723(8) 0.0619(7) 0.0003(6) -0.0010(5) -0.0193(7)
    N3 0.0595(8) 0.0377(7) 0.0476(8) 0.0013(6) 0.0029(6) 0.0053(6)
_geom_special_details
;
 All esds (except the esd in the dihedral angle between two l.s. planes)
 are estimated using the full covariance matrix.  The cell esds are taken
 into account individually in the estimation of esds in distances, angles
 and torsion angles; correlations between esds in cell parameters are only
 used when they are defined by crystal symmetry.  An approximate (isotropic)
 treatment of cell esds is used for estimating esds involving l.s. planes.
;
loop_
    _geom_bond_atom_site_label_1
    _geom_bond_atom_site_label_2
    _geom_bond_site_symmetry_2
    _geom_bond_distance
    _geom_bond_publ_flag
    C1 C2 . 1.379(3) ?
    C1 C6 . 1.379(2) ?
    C1 N1 . 1.451(2) ?
    C2 C3 . 1.366(3) ?
    C2 H2 . 0.9300 ?
    C3 C4 . 1.396(2) ?
    C3 H3 . 0.9300 ?
    C4 O3 . 1.343(2) ?
    C4 C5 . 1.389(3) ?
    C5 C6 . 1.369(3) ?
    C5 H5 . 0.9300 ?
    C6 H6 . 0.9300 ?
    C7 C12 . 1.380(3) ?
    C7 C8 . 1.388(3) ?
    C7 N2 . 1.433(2) ?
    C8 C9 . 1.360(2) ?
    C8 H8 . 0.9300 ?
    C9 C10 . 1.403(2) ?
    C9 H9 . 0.9300 ?
    C10 O6 . 1.2998(19) ?
    C10 C11 . 1.409(2) ?
    C11 C12 . 1.370(3) ?
    C11 H11 . 0.9300 ?
    C12 H12 . 0.9300 ?
    C13 N3 . 1.483(2) ?
    C13 C14 . 1.501(3) ?
    C13 H13A . 0.9700 ?
    C13 H13B . 0.9700 ?
    C14 O7 . 1.413(2) ?
    C14 H14A . 0.9700 ?
    C14 H14B . 0.9700 ?
    C15 O7 . 1.419(3) ?
    C15 C16 . 1.498(3) ?
    C15 H15A . 0.9700 ?
    C15 H15B . 0.9700 ?
    C16 N3 . 1.486(2) ?
    C16 H16A . 0.9700 ?
    C16 H16B . 0.9700 ?
    N1 O2 . 1.222(2) ?
    N1 O1 . 1.224(2) ?
    N2 O5 . 1.233(3) ?
    N2 O4 . 1.238(2) ?
    O3 H3A . 0.8200 ?
    O6 H6A . 0.8200 ?
    N3 H3B . 0.77(2) ?
loop_
    _geom_angle_atom_site_label_1
    _geom_angle_atom_site_label_2
    _geom_angle_atom_site_label_3
    _geom_angle_site_symmetry_1
    _geom_angle_site_symmetry_3
    _geom_angle
    _geom_angle_publ_flag
    C2 C1 C6 . . 121.24(17) ?
    C2 C1 N1 . . 119.60(16) ?
    C6 C1 N1 . . 119.16(17) ?
    C3 C2 C1 . . 119.50(16) ?
    C3 C2 H2 . . 120.2 ?
    C1 C2 H2 . . 120.2 ?
    C2 C3 C4 . . 120.37(18) ?
    C2 C3 H3 . . 119.8 ?
    C4 C3 H3 . . 119.8 ?
    O3 C4 C5 . . 123.20(16) ?
    O3 C4 C3 . . 117.78(17) ?
    C5 C4 C3 . . 119.02(17) ?
    C6 C5 C4 . . 120.76(16) ?
    C6 C5 H5 . . 119.6 ?
    C4 C5 H5 . . 119.6 ?
    C5 C6 C1 . . 119.10(18) ?
    C5 C6 H6 . . 120.4 ?
    C1 C6 H6 . . 120.4 ?
    C12 C7 C8 . . 120.62(16) ?
    C12 C7 N2 . . 120.17(18) ?
    C8 C7 N2 . . 119.19(18) ?
    C9 C8 C7 . . 119.44(17) ?
    C9 C8 H8 . . 120.3 ?
    C7 C8 H8 . . 120.3 ?
    C8 C9 C10 . . 121.85(16) ?
    C8 C9 H9 . . 119.1 ?
    C10 C9 H9 . . 119.1 ?
    O6 C10 C9 . . 121.87(15) ?
    O6 C10 C11 . . 120.85(15) ?
    C9 C10 C11 . . 117.26(15) ?
    C12 C11 C10 . . 121.06(17) ?
    C12 C11 H11 . . 119.5 ?
    C10 C11 H11 . . 119.5 ?
    C11 C12 C7 . . 119.76(16) ?
    C11 C12 H12 . . 120.1 ?
    C7 C12 H12 . . 120.1 ?
    N3 C13 C14 . . 111.17(14) ?
    N3 C13 H13A . . 109.4 ?
    C14 C13 H13A . . 109.4 ?
    N3 C13 H13B . . 109.4 ?
    C14 C13 H13B . . 109.4 ?
    H13A C13 H13B . . 108.0 ?
    O7 C14 C13 . . 111.16(15) ?
    O7 C14 H14A . . 109.4 ?
    C13 C14 H14A . . 109.4 ?
    O7 C14 H14B . . 109.4 ?
    C13 C14 H14B . . 109.4 ?
    H14A C14 H14B . . 108.0 ?
    O7 C15 C16 . . 111.09(16) ?
    O7 C15 H15A . . 109.4 ?
    C16 C15 H15A . . 109.4 ?
    O7 C15 H15B . . 109.4 ?
    C16 C15 H15B . . 109.4 ?
    H15A C15 H15B . . 108.0 ?
    N3 C16 C15 . . 110.39(15) ?
    N3 C16 H16A . . 109.6 ?
    C15 C16 H16A . . 109.6 ?
    N3 C16 H16B . . 109.6 ?
    C15 C16 H16B . . 109.6 ?
    H16A C16 H16B . . 108.1 ?
    O2 N1 O1 . . 121.97(19) ?
    O2 N1 C1 . . 118.97(16) ?
    O1 N1 C1 . . 119.05(19) ?
    O5 N2 O4 . . 122.6(2) ?
    O5 N2 C7 . . 119.3(2) ?
    O4 N2 C7 . . 118.1(2) ?
    C14 O7 C15 . . 110.39(14) ?
    C4 O3 H3A . . 109.5 ?
    C10 O6 H6A . . 109.5 ?
    C13 N3 C16 . . 110.35(13) ?
    C13 N3 H3B . . 113.2(14) ?
    C16 N3 H3B . . 108.0(14) ?
loop_
    _geom_torsion_atom_site_label_1
    _geom_torsion_atom_site_label_2
    _geom_torsion_atom_site_label_3
    _geom_torsion_atom_site_label_4
    _geom_torsion_site_symmetry_1
    _geom_torsion_site_symmetry_2
    _geom_torsion_site_symmetry_3
    _geom_torsion_site_symmetry_4
    _geom_torsion
    _geom_torsion_publ_flag
    C6 C1 C2 C3 . . . . -1.0(3) ?
    N1 C1 C2 C3 . . . . 178.82(18) ?
    C1 C2 C3 C4 . . . . 0.8(3) ?
    C2 C3 C4 O3 . . . . -179.62(18) ?
    C2 C3 C4 C5 . . . . -0.2(3) ?
    O3 C4 C5 C6 . . . . 179.03(19) ?
    C3 C4 C5 C6 . . . . -0.4(3) ?
    C4 C5 C6 C1 . . . . 0.3(3) ?
    C2 C1 C6 C5 . . . . 0.4(3) ?
    N1 C1 C6 C5 . . . . -179.37(18) ?
    C12 C7 C8 C9 . . . . 0.1(3) ?
    N2 C7 C8 C9 . . . . -178.17(17) ?
    C7 C8 C9 C10 . . . . 0.6(3) ?
    C8 C9 C10 O6 . . . . -179.63(17) ?
    C8 C9 C10 C11 . . . . -0.8(3) ?
    O6 C10 C11 C12 . . . . 179.10(16) ?
    C9 C10 C11 C12 . . . . 0.3(3) ?
    C10 C11 C12 C7 . . . . 0.4(3) ?
    C8 C7 C12 C11 . . . . -0.7(3) ?
    N2 C7 C12 C11 . . . . 177.62(17) ?
    N3 C13 C14 O7 . . . . 56.0(2) ?
    O7 C15 C16 N3 . . . . -57.5(2) ?
    C2 C1 N1 O2 . . . . -177.4(2) ?
    C6 C1 N1 O2 . . . . 2.4(3) ?
    C2 C1 N1 O1 . . . . 4.0(3) ?
    C6 C1 N1 O1 . . . . -176.2(2) ?
    C12 C7 N2 O5 . . . . -177.76(19) ?
    C8 C7 N2 O5 . . . . 0.6(3) ?
    C12 C7 N2 O4 . . . . 1.0(3) ?
    C8 C7 N2 O4 . . . . 179.30(17) ?
    C13 C14 O7 C15 . . . . -60.4(2) ?
    C16 C15 O7 C14 . . . . 61.5(2) ?
    C14 C13 N3 C16 . . . . -51.7(2) ?
    C15 C16 N3 C13 . . . . 52.3(2) ?
loop_
    _geom_hbond_atom_site_label_D
    _geom_hbond_atom_site_label_H
    _geom_hbond_atom_site_label_A
    _geom_hbond_site_symmetry_A
    _geom_hbond_distance_DH
    _geom_hbond_distance_HA
    _geom_hbond_distance_DA
    _geom_hbond_angle_DHA
    N3 H3B O7 1_565.03 0.77(2) 2.46(2) 3.000(2) 129(2)
    N3 H3B O4 4_575.02 0.77(2) 2.36(2) 3.032(2) 147(2)
    C14 H14B O4 4_575.02 0.97 2.55 3.322(3) 136
    O3 H3A O6 . 0.82 1.77 2.590(2) 173
    O6 H6A N3 . 0.82 1.93 2.607(2) 140
    C6 H6 O2 3_675.01 0.93 2.53 3.424(3) 161
    C14 H14A O5 2_535.02 0.97 2.49 3.403(3) 157
    C15 H15B O1 3_655.01 0.97 2.48 3.400(3) 159
    C16 H16B O2 3_665.01 0.97 2.56 3.441(3) 152
_iucr_refine_instructions_details
;
TITL MORPHO in P2(1)/c
CELL  0.71073  18.0381   5.5673  17.4910   90.000   91.606   90.000
ZERR     4.00   0.0007   0.0002   0.0007    0.000    0.003    0.000
LATT   1
SYMM  - X, 1/2 + Y, 1/2 - Z
SFAC  C    H    N    O
UNIT  64   76   12   28
MERG   2
FMAP   2
PLAN   20
BOND $H
ACTA
CONF
SIZE 0.30 0.35 0.25
L.S.  10
WGHT    0.063800    0.464300
FVAR       0.12656
C1    1    0.539020    0.577683    0.101026    11.00000    0.05026    0.06178 =
         0.05736   -0.00512    0.00235    0.00960
C2    1    0.550811    0.369336    0.142231    11.00000    0.05209    0.07045 =
         0.07143   -0.00171   -0.00528    0.01833
AFIX  43
H2    2    0.598240    0.304774    0.147384    11.00000   -1.20000
AFIX   0
C3    1    0.492317    0.258505    0.175418    11.00000    0.06343    0.06041 =
         0.07314    0.00827   -0.00866    0.01340
AFIX  43
H3    2    0.500101    0.119115    0.203826    11.00000   -1.20000
AFIX   0
C4    1    0.420917    0.353273    0.166938    11.00000    0.05267    0.05581 =
         0.05921   -0.00366   -0.00586    0.00298
C5    1    0.410373    0.562042    0.124508    11.00000    0.04751    0.06450 =
         0.07261    0.00499   -0.00267    0.01435
AFIX  43
H5    2    0.362955    0.625996    0.118313    11.00000   -1.20000
AFIX   0
C6    1    0.468992    0.674736    0.091702    11.00000    0.05833    0.05958 =
         0.07079    0.00813    0.00452    0.01597
AFIX  43
H6    2    0.461689    0.814812    0.063517    11.00000   -1.20000
AFIX   0
C7    1    0.130167    0.891798    0.315269    11.00000    0.07459    0.05191 =
         0.03892   -0.00285   -0.00549    0.01032
C8    1    0.090755    0.706316    0.280050    11.00000    0.05343    0.06881 =
         0.05413   -0.00600    0.00128    0.00298
AFIX  43
H8    2    0.040405    0.687457    0.288442    11.00000   -1.20000
AFIX   0
C9    1    0.126387    0.552418    0.233172    11.00000    0.05138    0.05425 =
         0.05603   -0.01062   -0.00006   -0.00835
AFIX  43
H9    2    0.099601    0.429445    0.209322    11.00000   -1.20000
AFIX   0
C10   1    0.202397    0.573918    0.219779    11.00000    0.05042    0.04966 =
         0.04042    0.00024   -0.00263   -0.00225
C11   1    0.240707    0.764651    0.256195    11.00000    0.05589    0.06850 =
         0.05095   -0.00549   -0.00299   -0.01465
AFIX  43
H11   2    0.291117    0.784522    0.248347    11.00000   -1.20000
AFIX   0
C12   1    0.204876    0.921272    0.302975    11.00000    0.08459    0.05516 =
         0.04668   -0.00665   -0.01126   -0.01631
AFIX  43
H12   2    0.230793    1.046978    0.326359    11.00000   -1.20000
AFIX   0
C13   1    0.110726    0.046487    0.079319    11.00000    0.05203    0.05836 =
         0.06148    0.00017    0.00928    0.00252
AFIX  23
H13A  2    0.069234    0.157212    0.080077    11.00000   -1.20000
H13B  2    0.116426   -0.024667    0.129763    11.00000   -1.20000
AFIX   0
C14   1    0.094713   -0.147371    0.021552    11.00000    0.06410    0.05139 =
         0.07330    0.00431    0.00147   -0.01191
AFIX  23
H14A  2    0.051325   -0.237156    0.036367    11.00000   -1.20000
H14B  2    0.083911   -0.074963   -0.027957    11.00000   -1.20000
AFIX   0
C15   1    0.219314   -0.178829   -0.007571    11.00000    0.07536    0.06801 =
         0.07865   -0.02274    0.01044    0.01657
AFIX  23
H15A  2    0.209017   -0.104032   -0.056818    11.00000   -1.20000
H15B  2    0.259989   -0.290729   -0.013370    11.00000   -1.20000
AFIX   0
C16   1    0.241453    0.010059    0.049616    11.00000    0.05113    0.06477 =
         0.06275   -0.00919    0.00987    0.00352
AFIX  23
H16A  2    0.255316   -0.065390    0.097918    11.00000   -1.20000
H16B  2    0.284140    0.097343    0.031687    11.00000   -1.20000
AFIX   0
N1    3    0.601313    0.698283    0.066954    11.00000    0.05786    0.08075 =
         0.08156    0.00110    0.01455    0.01305
N2    3    0.092820    1.049138    0.366391    11.00000    0.11610    0.07021 =
         0.04538   -0.01053   -0.01002    0.03012
O7    4    0.155559   -0.305500    0.015781    11.00000    0.09315    0.03738 =
         0.08908   -0.00365   -0.00312   -0.00006
O1    4    0.662760    0.605335    0.071879    11.00000    0.05425    0.12614 =
         0.12692    0.02065    0.01689    0.02103
O2    4    0.590562    0.887303    0.032926    11.00000    0.08305    0.09360 =
         0.15730    0.04166    0.04368    0.01689
O3    4    0.365611    0.237541    0.201201    11.00000    0.05949    0.07715 =
         0.10097    0.02064   -0.00004   -0.00018
AFIX  83
H3A   2    0.326514    0.309348    0.192925    11.00000   -1.50000
AFIX   0
O4    4    0.129272    1.211884    0.397744    11.00000    0.18363    0.06038 =
         0.05765   -0.01628   -0.00610    0.01312
O5    4    0.026636    1.015605    0.378532    11.00000    0.10105    0.14903 =
         0.09937   -0.04581    0.00570    0.05000
O6    4    0.236397    0.427630    0.174660    11.00000    0.05148    0.07234 =
         0.06193   -0.01934   -0.00096    0.00030
AFIX  83
H6A   2    0.206797    0.328682    0.157226    11.00000   -1.50000
AFIX   0
N3    3    0.179175    0.179837    0.061108    11.00000    0.05946    0.03772 =
         0.04765    0.00534    0.00286    0.00125
H3B   2    0.174846    0.258390    0.024970    11.00000    0.05542
HKLF 4
REM  MORPHO in P2(1)/c
REM R1 =  0.0515 for   2987 Fo > 4sig(Fo)  and  0.0746 for all   4354 data
REM    239 parameters refined using      0 restraints
END
WGHT      0.0637      0.4641
REM Highest difference peak  0.450,  deepest hole -0.295,  1-sigma level  0.042
Q1    1   0.1961  0.2932  0.1007  11.00000  0.05    0.45
Q2    1   0.6541  0.7413  0.1069  11.00000  0.05    0.20
Q3    1   0.0104  0.9914  0.3863  11.00000  0.05    0.17
Q4    1   0.1131  1.2086  0.4120  11.00000  0.05    0.14
Q5    1   0.0482  1.1777  0.3559  11.00000  0.05    0.14
Q6    1   0.1108  1.2069  0.3699  11.00000  0.05    0.13
Q7    1   0.6051  0.8733  0.0841  11.00000  0.05    0.12
Q8    1   0.3589  0.5696  0.0702  11.00000  0.05    0.12
Q9    1   0.1094  0.8414  0.2824  11.00000  0.05    0.12
Q10   1   0.1674  1.3043  0.3947  11.00000  0.05    0.12
Q11   1   0.1104  0.3330  0.2286  11.00000  0.05    0.11
Q12   1   0.1614  0.6042  0.2083  11.00000  0.05    0.11
Q13   1   0.3352  0.3882  0.0464  11.00000  0.05    0.11
Q14   1   0.1732  0.8622  0.3367  11.00000  0.05    0.11
Q15   1   0.3900  0.3249  0.0511  11.00000  0.05    0.11
Q16   1   0.2576  0.7190  0.3584  11.00000  0.05    0.11
Q17   1   0.5020  0.5763  0.0785  11.00000  0.05    0.11
Q18   1   0.2513 -0.0945  0.1410  11.00000  0.05    0.11
Q19   1   0.2883  0.4215  0.1779  11.00000  0.05    0.11
Q20   1   0.2543  0.0249  0.1176  11.00000  0.05    0.11
;
