# Supplementary material for: Morpholine–4-nitro­phenol (1/2)
Source: Acta Crystallogr Sect E Struct Rep Online. 2012 Nov 24;68(Pt 12):o3411. doi: 10.1107/S1600536812047174 (PMC3588998; doi:10.1107/S1600536812047174)
Supplement: Supplementary file 2 [file e-68-o3411-Isup2.hkl]

#
# h,k,l, Fc-squared, Fo-squared, sigma(Fo-squared) and status flag
#
data_I
_shelx_title ' MORPHO in P2(1)/c'
_shelx_refln_list_code          4
_shelx_F_calc_maximum      263.27
_exptl_crystal_F_000       768.00
_reflns_d_resolution_high  0.7462
 
loop_
 _symmetry_equiv_pos_as_xyz
 'x, y, z'
 '-x, y+1/2, -z+1/2'
 '-x, -y, -z'
 'x, -y-1/2, z-1/2'
 
_cell_length_a    18.0381
_cell_length_b     5.5673
_cell_length_c    17.4910
_cell_angle_alpha  90.000
_cell_angle_beta   91.606
_cell_angle_gamma  90.000
 
_shelx_F_squared_multiplier     1.000
 
loop_
 _refln_index_h
 _refln_index_k
 _refln_index_l
 _refln_F_squared_calc
 _refln_F_squared_meas
 _refln_F_squared_sigma
 _refln_observed_status
   1   0   0       51.02       39.96      0.88 o
   2   0   0       44.21       66.42      1.24 o
   3   0   0    24986.48    21816.20   1169.39 o
   4   0   0     5512.04     5486.97     63.67 o
   5   0   0     1414.26     1318.61     15.62 o
   6   0   0     4977.32     4745.00     54.55 o
   7   0   0      796.29      805.26     10.09 o
   8   0   0     2067.02     2229.89     26.31 o
   9   0   0     2934.44     3035.35     35.68 o
  10   0   0      108.94      112.00      2.38 o
  11   0   0      361.57      357.21      5.41 o
  12   0   0      165.22      125.99      5.47 o
  13   0   0        5.71        6.14      0.91 o
  14   0   0      261.95      247.96      4.44 o
  15   0   0        5.38        4.48      1.17 o
  16   0   0      165.73      176.59      3.96 o
  17   0   0      129.71      126.59      4.38 o
  18   0   0       67.46       66.25      2.63 o
  19   0   0       46.04       49.09      2.09 o
  20   0   0       10.77       13.54      1.44 o
  21   0   0        1.05        1.70      1.17 o
  22   0   0       18.69       18.24      2.02 o
  23   0   0       33.64       40.37      2.63 o
  24   0   0       21.32       25.24      2.84 o
   1   1   0       27.39       42.98      0.54 o
   2   1   0    10307.59     9641.57     90.92 o
   3   1   0     2242.90     2344.66     20.49 o
   4   1   0       16.11       23.32      0.66 o
   5   1   0     2880.70     2843.45     23.36 o
   6   1   0     1060.97     1018.04      8.19 o
   7   1   0       52.14       44.33      0.85 o
   8   1   0      777.81      832.71      7.52 o
   9   1   0       18.67       24.63      0.73 o
  10   1   0        2.30        8.86      0.57 o
  11   1   0       10.49       11.06      0.61 o
  12   1   0       32.39       40.82      1.15 o
  13   1   0       97.45      102.63      1.86 o
  14   1   0      193.32      200.14      2.83 o
  15   1   0       21.71       23.00      1.11 o
  16   1   0      116.69      122.48      2.37 o
  17   1   0       15.18       10.96      0.93 o
  18   1   0       22.02       21.56      1.17 o
  19   1   0       32.98       36.79      1.58 o
  20   1   0        0.00        0.49      0.92 o
  21   1   0        1.52        1.57      1.00 o
  22   1   0        0.01       -0.95      0.95 o
  23   1   0        1.44        4.31      1.26 o
   0   2   0      753.27      811.70      9.97 o
   1   2   0     1578.29     1446.73     12.15 o
   2   2   0        9.29        8.58      0.35 o
   3   2   0      603.88      633.76      5.68 o
   4   2   0      904.98      908.14     10.59 o
   5   2   0        9.17        9.68      0.70 o
   6   2   0     1068.94     1076.85      9.47 o
   7   2   0       60.27       73.84      1.30 o
   8   2   0        5.89        4.00      0.51 o
   9   2   0     1310.42     1334.05     10.85 o
  10   2   0        9.68        7.46      0.69 o
  11   2   0       91.29       80.20      1.54 o
  12   2   0       53.25       48.44      1.25 o
  13   2   0       67.65       59.85      1.54 o
  14   2   0       33.97       28.19      1.18 o
  15   2   0       68.14       59.20      1.60 o
  16   2   0        0.01        0.00      0.66 o
  17   2   0       13.99       11.86      1.12 o
  18   2   0        2.14        0.49      0.70 o
  19   2   0       13.48       12.23      1.47 o
  20   2   0        0.52       -0.87      0.87 o
  21   2   0        0.88        0.12      1.19 o
  22   2   0       10.15       13.31      1.47 o
  23   2   0        5.31        4.04      1.90 o
   1   3   0        1.05       -0.31      0.33 o
   2   3   0       14.78       20.13      0.57 o
   3   3   0      115.22      122.46      1.45 o
   4   3   0      434.14      476.90      5.34 o
   5   3   0     1160.67     1215.26     19.25 o
   6   3   0       64.20       68.08      1.28 o
   7   3   0       34.04       40.56      1.01 o
   8   3   0       94.33       91.66      1.58 o
   9   3   0       30.15       26.85      1.12 o
  10   3   0       28.55       25.41      0.96 o
  11   3   0      321.76      325.96      4.28 o
  12   3   0       30.09       39.86      1.54 o
  13   3   0      382.33      344.17      4.66 o
  14   3   0      118.30      111.27      3.94 o
  15   3   0        0.77        1.07      1.06 o
  16   3   0       56.83       46.20      2.09 o
  17   3   0       88.67       82.50      3.32 o
  18   3   0        9.42       11.46      1.24 o
  19   3   0        2.20        2.98      1.08 o
  20   3   0        3.86        4.11      1.16 o
  21   3   0        0.00        0.54      1.43 o
  22   3   0       27.72       35.95      2.33 o
   0   4   0        0.61        0.31      0.51 o
   1   4   0      140.90      151.61      1.99 o
   2   4   0       24.76       22.70      0.92 o
   3   4   0       26.57       33.14      1.44 o
   4   4   0       22.60       22.04      0.92 o
   5   4   0       34.71       32.67      1.21 o
   6   4   0       54.32       56.10      1.54 o
   7   4   0      112.06      102.46      2.17 o
   8   4   0      463.00      451.99      5.52 o
   9   4   0      145.82      147.37      3.31 o
  10   4   0        2.18        2.92      0.88 o
  11   4   0        0.83       -0.75      0.75 o
  12   4   0        5.55        6.89      1.06 o
  13   4   0        9.11        6.57      1.19 o
  14   4   0        1.26        1.56      1.06 o
  15   4   0       39.30       37.47      2.01 o
  16   4   0       18.03       17.39      1.51 o
  17   4   0        0.00       -0.76      1.08 o
  18   4   0        2.42        3.40      1.19 o
  19   4   0        1.59        1.94      1.31 o
  20   4   0        0.86       -0.67      1.65 o
   1   5   0        2.91        0.62      0.73 o
   2   5   0       15.76       15.34      1.80 o
   3   5   0       58.02       59.40      2.01 o
   4   5   0       81.38       82.85      2.33 o
   5   5   0       12.45       12.57      1.14 o
   6   5   0       68.47       72.24      2.95 o
   7   5   0        4.59        6.02      0.92 o
   8   5   0      218.55      239.73      3.84 o
   9   5   0      154.97      143.92      3.72 o
  10   5   0       42.68       52.46      2.01 o
  11   5   0       13.85        7.93      1.06 o
  12   5   0        0.16       -0.82      0.82 o
  13   5   0        0.42       -0.62      1.08 o
  14   5   0       76.97       82.80      2.70 o
  15   5   0        1.70        1.30      1.12 o
  16   5   0        1.74        1.31      1.19 o
  17   5   0       21.16       20.00      1.74 o
   0   6   0        9.84        7.93      1.50 o
   1   6   0        7.29       12.98      1.38 o
   2   6   0        2.14        2.32      1.06 o
   3   6   0        0.04       -1.06      1.06 o
   4   6   0        0.98       -0.58      1.06 o
   5   6   0        0.03       -0.85      1.06 o
   6   6   0        0.18        0.89      1.08 o
   7   6   0       12.00       15.16      1.65 o
   8   6   0       18.67       20.58      1.73 o
   9   6   0        6.88        7.73      1.35 o
  10   6   0        1.62        1.06      1.28 o
  11   6   0        8.36        9.97      1.65 o
  12   6   0       14.13       15.08      2.08 o
  13   6   0        7.24       10.60      1.95 o
  14   6   0        6.76        4.37      1.87 o
   1   7   0        1.06        0.48      1.10 o
   2   7   0        6.49        4.18      1.14 o
   3   7   0        1.41        0.38      1.26 o
   4   7   0        0.26        0.11      1.17 o
   5   7   0        0.54       -0.34      1.17 o
   6   7   0        1.17       -0.34      1.22 o
   7   7   0        1.84        4.97      1.35 o
   8   7   0        0.03        1.16      1.56 o
 -23   1   1        1.72        1.32      1.30 o
 -22   1   1        2.08        0.80      1.39 o
 -21   1   1       11.12       11.85      1.26 o
 -20   1   1        0.16       -0.12      0.81 o
 -19   1   1       15.30       15.82      1.15 o
 -18   1   1        2.88        1.27      0.72 o
 -17   1   1        9.11        8.08      0.84 o
 -16   1   1      182.95      176.70      2.69 o
 -15   1   1      241.68      230.56      2.99 o
 -14   1   1       23.95       21.14      1.01 o
 -13   1   1        1.94        0.95      0.51 o
 -12   1   1      353.06      345.57      3.67 o
 -11   1   1       71.11       71.28      1.52 o
 -10   1   1      150.26      145.88      1.87 o
  -9   1   1        7.26       14.47      0.58 o
  -8   1   1        0.40        0.00      0.28 o
  -7   1   1      268.21      257.87      2.56 o
  -6   1   1     2310.91     2283.51     16.47 o
  -5   1   1      116.46      112.88      1.23 o
  -4   1   1      936.59      892.44      7.11 o
  -3   1   1      185.61      195.11      1.77 o
  -2   1   1      345.09      312.73      2.84 o
  -1   1   1     1236.14     1162.74      9.00 o
   0   1   1     3155.91     3272.77     25.17 o
   1   1   1      525.48      480.48      4.63 o
   2   1   1     4553.15     4406.25     35.53 o
   3   1   1     1237.26     1173.63      9.81 o
   4   1   1      975.48      898.10      6.65 o
   5   1   1       31.38       30.37      0.68 o
   6   1   1      397.76      398.70      4.12 o
   7   1   1     1252.18     1328.75     11.34 o
   8   1   1      466.65      540.53      5.05 o
   9   1   1      671.24      725.20      6.70 o
  10   1   1      648.74      680.75      6.36 o
  11   1   1        8.69       15.49      0.81 o
  12   1   1       78.84       71.41      1.46 o
  13   1   1        5.83        4.14      0.60 o
  14   1   1       75.37       81.53      1.75 o
  15   1   1       30.65       30.12      1.17 o
  16   1   1        3.28        6.29      2.02 o
  17   1   1       62.88       60.08      1.72 o
  18   1   1        5.74        5.35      1.00 o
  19   1   1        0.94        1.02      1.23 o
  20   1   1        0.19        0.07      0.88 o
  21   1   1        1.34        0.73      0.95 o
  22   1   1        0.16       -0.81      0.99 o
  23   1   1        0.00       -1.00      1.00 o
 -23   2   1        0.10       -1.58      2.13 o
 -22   2   1        0.01        0.05      1.19 o
 -21   2   1        1.22        1.28      1.26 o
 -20   2   1       15.03       13.54      1.51 o
 -19   2   1        6.16        7.72      1.07 o
 -18   2   1       17.21       14.90      1.21 o
 -17   2   1       34.21       34.10      1.46 o
 -16   2   1       10.68       10.43      0.93 o
 -15   2   1      117.64      108.55      2.16 o
 -14   2   1       10.76        8.86      0.84 o
 -13   2   1        4.74        5.49      0.66 o
 -12   2   1       18.42       15.16      0.88 o
 -11   2   1       82.61       87.60      1.53 o
 -10   2   1      419.36      425.06      4.16 o
  -9   2   1       33.33       38.72      0.96 o
  -8   2   1     1550.15     1514.05     13.08 o
  -7   2   1      681.57      679.52      6.37 o
  -6   2   1      776.92      766.74      7.53 o
  -5   2   1       41.59       37.74      1.07 o
  -4   2   1      452.32      483.59      4.50 o
  -3   2   1       20.64       21.14      0.60 o
  -2   2   1      280.81      282.68      2.87 o
  -1   2   1      309.51      301.69      2.92 o
   0   2   1      300.26      307.74      3.17 o
   1   2   1      172.17      218.84      2.10 o
   2   2   1      297.43      286.96      3.17 o
   3   2   1      115.54      121.24      1.86 o
   4   2   1     5225.60     5111.68     38.86 o
   5   2   1     1080.53     1102.40      8.79 o
   6   2   1       93.71      101.66      1.35 o
   7   2   1        2.00        1.48      0.52 o
   8   2   1      993.56      980.31      8.18 o
   9   2   1       58.69       52.17      1.17 o
  10   2   1       14.55       21.67      0.82 o
  11   2   1      182.36      166.49      2.13 o
  12   2   1        8.44        9.97      0.72 o
  13   2   1       71.28       70.12      1.54 o
  14   2   1      151.73      128.03      2.27 o
  15   2   1       11.20       12.08      1.04 o
  16   2   1       63.89       48.02      1.65 o
  17   2   1       26.68       22.58      1.22 o
  18   2   1        0.49        0.23      0.74 o
  19   2   1        6.18        5.51      1.16 o
  20   2   1       21.79       27.18      1.65 o
  21   2   1        0.71        0.39      1.15 o
  22   2   1        3.87        4.42      1.24 o
  23   2   1        0.99        0.45      2.40 o
 -22   3   1        0.08        3.38      1.51 o
 -21   3   1        0.10        0.83      1.13 o
 -20   3   1        8.90       10.97      1.36 o
 -19   3   1        1.16        1.51      1.07 o
 -18   3   1        9.89        6.05      1.07 o
 -17   3   1        9.33        8.40      1.40 o
 -16   3   1        0.28        1.66      0.95 o
 -15   3   1      129.65      130.91      2.84 o
 -14   3   1        0.03        1.01      0.78 o
 -13   3   1      128.62      122.09      2.32 o
 -12   3   1        7.35        4.29      0.69 o
 -11   3   1      101.27      113.84      1.93 o
 -10   3   1      304.95      314.83      3.67 o
  -9   3   1       20.23       21.74      0.87 o
  -8   3   1      110.16       96.30      1.62 o
  -7   3   1      430.36      406.89      4.70 o
  -6   3   1       69.28       59.48      1.25 o
  -5   3   1       21.50       19.85      0.76 o
  -4   3   1        0.32        0.21      0.56 o
  -3   3   1       32.17       39.36      0.91 o
  -2   3   1        0.01       -0.14      0.32 o
  -1   3   1      736.94      733.72      6.66 o
   0   3   1       94.43      100.83      1.37 o
   1   3   1       92.99      113.09      1.58 o
   2   3   1        2.69        0.36      0.38 o
   3   3   1      311.94      331.14      3.90 o
   4   3   1      415.66      419.75      4.80 o
   5   3   1      792.09      790.06      8.09 o
   6   3   1        5.95       10.75      0.75 o
   7   3   1      238.09      233.73      2.89 o
   8   3   1      221.99      232.88      2.83 o
   9   3   1       56.45       56.36      1.31 o
  10   3   1      153.66      156.08      2.67 o
  11   3   1       57.42       58.70      1.78 o
  12   3   1       40.75       42.25      1.54 o
  13   3   1        7.39       10.32      1.71 o
  14   3   1       29.11       39.23      2.07 o
  15   3   1        4.02        6.86      1.31 o
  16   3   1       17.76       14.58      1.46 o
  17   3   1        0.01        0.71      1.06 o
  18   3   1       38.40       38.69      2.01 o
  19   3   1        4.95        6.83      1.38 o
  20   3   1        1.00        1.59      1.19 o
  21   3   1        0.14        2.77      1.33 o
  22   3   1       24.80       36.57      3.29 o
 -20   4   1        0.75       -1.34      1.54 o
 -19   4   1        0.54        1.12      1.24 o
 -18   4   1        3.77        3.38      1.22 o
 -17   4   1        2.58        3.37      1.19 o
 -16   4   1        1.11       -0.17      1.17 o
 -15   4   1        0.59        1.11      1.06 o
 -14   4   1       32.46       31.83      1.74 o
 -13   4   1       23.71       21.99      1.29 o
 -12   4   1        9.78        9.22      0.98 o
 -11   4   1      150.84      166.85      2.99 o
 -10   4   1      139.98      145.19      2.71 o
  -9   4   1      267.35      251.12      3.73 o
  -8   4   1       14.05       17.64      1.20 o
  -7   4   1      797.10      782.71      8.36 o
  -6   4   1       48.57       43.46      1.29 o
  -5   4   1       43.04       44.40      1.26 o
  -4   4   1       47.12       49.73      1.33 o
  -3   4   1       37.13       44.90      1.29 o
  -2   4   1      207.12      204.73      2.52 o
  -1   4   1        9.21       12.27      0.71 o
   0   4   1        0.34       -0.07      0.32 o
   1   4   1       27.77       24.81      0.98 o
   2   4   1        5.38        4.90      0.74 o
   3   4   1       62.39       62.77      1.54 o
   4   4   1        7.50        6.01      0.99 o
   5   4   1        0.82        1.25      0.62 o
   6   4   1        1.84        1.31      0.82 o
   7   4   1      395.61      399.96      4.96 o
   8   4   1        0.06        0.42      0.68 o
   9   4   1       59.19       58.94      1.77 o
  10   4   1      356.33      364.00      4.84 o
  11   4   1       28.78       34.29      3.37 o
  12   4   1       10.04        6.71      1.51 o
  13   4   1       75.69       68.60      3.81 o
  14   4   1       23.01       28.27      1.83 o
  15   4   1       16.16       19.96      1.57 o
  16   4   1        0.48       -0.10      1.02 o
  17   4   1        0.70       -0.03      1.10 o
  18   4   1        2.00        1.48      1.71 o
  19   4   1        1.06        1.28      1.24 o
  20   4   1        3.47        7.01      1.90 o
 -17   5   1        8.34       11.26      1.45 o
 -16   5   1        0.06        2.56      1.10 o
 -15   5   1        7.11        6.82      1.35 o
 -14   5   1        0.94        0.98      1.06 o
 -13   5   1        0.17        1.38      1.06 o
 -12   5   1        6.99        3.88      1.06 o
 -11   5   1        7.65        7.08      1.17 o
 -10   5   1        0.15        0.25      0.81 o
  -9   5   1       70.22       71.15      2.02 o
  -8   5   1        0.45        3.25      0.99 o
  -7   5   1      108.46      115.33      2.89 o
  -6   5   1       26.73       30.37      2.70 o
  -5   5   1       11.94       10.56      1.19 o
  -4   5   1       32.27       31.71      1.51 o
  -3   5   1       24.13       20.21      1.24 o
  -2   5   1       90.37      102.06      2.53 o
  -1   5   1        8.68        3.88      0.82 o
   0   5   1        0.34       -1.00      1.10 o
   1   5   1       25.52       27.86      1.38 o
   2   5   1       27.87       31.34      1.84 o
   3   5   1       21.56       23.54      1.38 o
   4   5   1      109.49      103.38      2.64 o
   5   5   1        3.07        1.08      0.95 o
   6   5   1      103.92      100.68      2.61 o
   7   5   1       12.12        9.91      1.24 o
   8   5   1       46.45       44.11      1.69 o
   9   5   1      100.78       85.62      3.69 o
  10   5   1        8.33       12.88      1.35 o
  11   5   1       16.28       14.60      1.54 o
  12   5   1        2.21        1.04      1.08 o
  13   5   1       24.08       22.34      1.90 o
  14   5   1        1.47        3.62      1.28 o
  15   5   1        1.32        3.71      1.31 o
  16   5   1       38.32       47.92      2.52 o
  17   5   1        0.01        0.47      1.22 o
 -14   6   1        0.21        0.62      1.87 o
 -13   6   1       15.99       15.19      1.82 o
 -12   6   1        6.62        8.29      1.43 o
 -11   6   1        4.68        3.09      2.51 o
 -10   6   1       12.01       15.36      1.65 o
  -9   6   1        7.43        4.74      1.28 o
  -8   6   1        0.00       -0.58      1.19 o
  -7   6   1        2.41       -0.70      0.90 o
  -6   6   1        7.72        9.15      1.24 o
  -5   6   1        0.79        0.86      0.90 o
  -4   6   1       54.87       59.05      2.22 o
  -3   6   1       14.05       14.26      2.04 o
  -2   6   1        0.02       -1.06      1.06 o
  -1   6   1        0.13        0.45      1.06 o
   0   6   1      134.12      143.13      3.33 o
   1   6   1       33.98       32.34      1.70 o
   2   6   1       44.16       43.76      3.06 o
   3   6   1       24.44       26.48      1.70 o
   4   6   1       95.90      107.69      2.95 o
   5   6   1       35.17       48.00      2.06 o
   6   6   1       12.54       14.00      1.54 o
   7   6   1       25.24       25.97      3.03 o
   8   6   1        6.45        6.30      1.46 o
   9   6   1        4.83        5.88      1.28 o
  10   6   1        0.11       -0.62      1.17 o
  11   6   1        1.46        0.62      2.19 o
  12   6   1        1.10        0.45      1.50 o
  13   6   1        1.94        1.72      3.12 o
  14   6   1        0.06       -1.87      1.87 o
  -8   7   1        0.82        0.37      1.87 o
  -7   7   1        0.66        0.23      1.23 o
  -6   7   1        0.10       -1.40      1.40 o
  -5   7   1        0.02       -0.77      0.96 o
  -4   7   1        0.15       -0.85      1.10 o
  -3   7   1       13.91       13.11      1.47 o
  -2   7   1        0.05       -1.17      1.17 o
  -1   7   1        4.54        2.11      1.10 o
   0   7   1       30.30       33.81      1.89 o
   1   7   1        2.09        1.35      1.10 o
   2   7   1        7.45        9.05      1.80 o
   3   7   1        5.27        6.69      1.95 o
   4   7   1        4.05        2.79      1.22 o
   5   7   1        0.78        0.72      1.22 o
   6   7   1        0.60       -0.58      1.22 o
   7   7   1        0.39       -1.17      1.17 o
   8   7   1        5.01        1.34      1.56 o
 -24   0   2       23.27       25.66      3.09 o
 -23   0   2        0.29       -0.20      1.35 o
 -22   0   2       12.53       16.08      1.90 o
 -21   0   2        9.72       11.49      1.54 o
 -20   0   2       23.00       24.78      1.90 o
 -19   0   2       10.78        5.91      1.22 o
 -18   0   2       48.36       31.64      1.90 o
 -17   0   2      374.25      382.78      7.23 o
 -16   0   2     2225.23     2129.21     26.55 o
 -15   0   2       51.31       68.89      2.70 o
 -14   0   2      418.86      378.54      6.57 o
 -13   0   2      160.59      153.92      3.35 o
 -12   0   2      317.63      304.39      5.16 o
 -11   0   2      105.42      102.34      2.47 o
 -10   0   2      347.40      404.76      6.00 o
  -9   0   2      506.45      585.25      7.93 o
  -8   0   2     1222.26     1211.93     14.90 o
  -7   0   2       97.39       83.02      1.56 o
  -6   0   2      579.20      614.21      6.87 o
  -5   0   2      710.38      760.17      8.12 o
  -4   0   2     6783.95     6738.67     77.37 o
  -3   0   2     5237.68     5401.22     62.12 o
  -2   0   2       81.30      116.45      2.29 o
  -1   0   2       14.56        4.06      0.28 o
   0   0   2      561.79      597.48      7.21 o
   1   0   2      335.39      332.96      4.16 o
   2   0   2     1018.34      945.74      8.76 o
   3   0   2     4638.12     4423.43     44.56 o
   4   0   2      115.93      126.68      2.02 o
   5   0   2      100.56      104.90      2.21 o
   6   0   2      104.80       90.12      1.65 o
   7   0   2     4118.73     3960.89     45.78 o
   8   0   2      753.84      802.57     10.09 o
   9   0   2      353.25      328.33      4.92 o
  10   0   2      234.31      224.23      3.71 o
  11   0   2      128.73      152.97      2.88 o
  12   0   2      848.71      879.11     11.41 o
  13   0   2        1.93        4.43      1.04 o
  14   0   2      238.29      229.07      4.19 o
  15   0   2       25.19       24.85      1.65 o
  16   0   2       98.56       87.38      2.75 o
  17   0   2       68.53       68.96      3.32 o
  18   0   2      124.15      111.52      3.35 o
  19   0   2        0.40        0.23      1.17 o
  20   0   2        4.80        0.28      1.39 o
  21   0   2        2.11        8.82      1.95 o
  22   0   2       35.24       32.92      2.65 o
  23   0   2        1.46        1.09      1.61 o
 -23   1   2        0.01       -0.74      0.97 o
 -22   1   2       11.84       15.53      1.36 o
 -21   1   2        2.83        2.81      1.97 o
 -20   1   2        9.64        3.49      0.96 o
 -19   1   2        0.76       -0.67      0.72 o
 -18   1   2       80.94       85.40      1.93 o
 -17   1   2        0.07       -0.12      0.64 o
 -16   1   2       43.84       45.72      1.43 o
 -15   1   2       44.00       49.13      1.45 o
 -14   1   2      552.78      515.25      5.12 o
 -13   1   2      310.33      303.30      3.69 o
 -12   1   2        0.00        0.07      0.54 o
 -11   1   2       47.48       38.46      1.15 o
 -10   1   2      145.45      140.81      1.80 o
  -9   1   2      608.72      613.06      5.10 o
  -8   1   2      181.80      168.76      1.84 o
  -7   1   2       77.95       73.67      1.07 o
  -6   1   2       41.48       29.58      0.79 o
  -5   1   2       76.40       75.58      0.97 o
  -4   1   2     1588.98     1557.02     11.28 o
  -3   1   2      549.56      524.23      4.38 o
  -2   1   2      703.42      772.85      6.71 o
  -1   1   2      640.18      759.53      7.09 o
   0   1   2       19.97        7.34      0.36 o
   1   1   2      460.56      475.19      4.41 o
   2   1   2      114.55      104.79      1.03 o
   3   1   2       51.70       65.41      0.79 o
   4   1   2      693.00      686.44      5.52 o
   5   1   2      552.27      528.82      4.79 o
   6   1   2        1.03        2.52      0.25 o
   7   1   2     1102.40     1123.03      8.99 o
   8   1   2      100.75       92.85      1.38 o
   9   1   2      737.38      808.54      7.34 o
  10   1   2      184.08      222.12      2.70 o
  11   1   2      174.12      192.67      2.49 o
  12   1   2       38.85       46.39      1.22 o
  13   1   2       35.64       42.51      1.77 o
  14   1   2        0.73        1.42      0.60 o
  15   1   2      720.30      693.54      7.00 o
  16   1   2      401.69      371.74      5.68 o
  17   1   2        5.11       11.82      1.16 o
  18   1   2       99.83      100.23      2.43 o
  19   1   2       15.30       14.05      1.40 o
  20   1   2       32.45       28.36      1.49 o
  21   1   2        0.03       -0.35      1.03 o
  22   1   2        2.05        1.52      1.07 o
  23   1   2        2.49        3.05      1.38 o
 -23   2   2        5.08        8.30      2.69 o
 -22   2   2        1.81        2.04      1.35 o
 -21   2   2       18.37       18.08      2.34 o
 -20   2   2        2.32        2.12      0.90 o
 -19   2   2        3.86        6.28      1.07 o
 -18   2   2        1.17       -0.05      0.66 o
 -17   2   2        2.48        4.28      0.87 o
 -16   2   2        2.97        0.85      0.72 o
 -15   2   2      385.63      373.68      4.54 o
 -14   2   2       16.65       22.00      1.09 o
 -13   2   2        2.53        3.79      0.62 o
 -12   2   2        1.68        3.14      0.58 o
 -11   2   2       19.46       16.91      0.82 o
 -10   2   2      184.63      220.80      2.62 o
  -9   2   2       14.32       11.40      0.61 o
  -8   2   2      725.95      820.71      7.07 o
  -7   2   2     5339.56     5536.31     45.32 o
  -6   2   2     1132.89     1148.65     11.00 o
  -5   2   2      723.76      729.73      7.19 o
  -4   2   2       87.07      105.44      1.70 o
  -3   2   2     1407.80     1473.04     14.15 o
  -2   2   2      891.78      951.12      8.32 o
  -1   2   2      561.91      561.64      5.08 o
   0   2   2      192.37      219.17      2.09 o
   1   2   2     2166.51     2240.67     18.77 o
   2   2   2       60.92       77.05      1.26 o
   3   2   2     4359.84     4448.66     39.92 o
   4   2   2      557.35      502.81      5.30 o
   5   2   2      383.65      404.14      3.61 o
   6   2   2       52.25       57.73      1.15 o
   7   2   2      744.27      736.10      7.35 o
   8   2   2      119.95      122.26      1.91 o
   9   2   2      126.94      151.43      2.04 o
  10   2   2      789.08      827.33      7.17 o
  11   2   2      159.74      162.79      2.13 o
  12   2   2      448.80      438.66      4.36 o
  13   2   2        2.11        2.57      0.58 o
  14   2   2        0.18        1.00      0.72 o
  15   2   2       25.85       30.55      1.26 o
  16   2   2       12.08       20.98      1.13 o
  17   2   2       43.16       44.79      1.54 o
  18   2   2       50.27       46.63      1.77 o
  19   2   2        0.37       -0.35      0.92 o
  20   2   2        4.32        6.69      1.21 o
  21   2   2        0.03        0.29      1.00 o
  22   2   2        0.08       -1.25      1.43 o
  23   2   2       11.50       13.24      5.31 o
 -22   3   2        1.07        3.56      1.62 o
 -21   3   2        0.04       -0.43      1.07 o
 -20   3   2       30.17       34.28      1.87 o
 -19   3   2        4.07        2.16      1.07 o
 -18   3   2       30.54       29.71      1.65 o
 -17   3   2        1.63       -0.22      0.85 o
 -16   3   2        6.43        4.07      1.10 o
 -15   3   2       18.39       21.62      1.29 o
 -14   3   2      236.97      229.90      3.47 o
 -13   3   2      346.97      331.83      4.11 o
 -12   3   2       75.33       76.99      1.80 o
 -11   3   2      351.89      344.37      4.05 o
 -10   3   2       60.55       56.48      1.72 o
  -9   3   2       13.38       12.47      0.72 o
  -8   3   2       87.79       78.61      1.49 o
  -7   3   2        3.49        2.91      0.51 o
  -6   3   2       54.84       56.85      1.35 o
  -5   3   2      830.33      832.58      8.42 o
  -4   3   2      407.17      409.49      4.10 o
  -3   3   2     1021.19      995.30      8.91 o
  -2   3   2      218.90      237.55      2.64 o
  -1   3   2        2.04        2.86      0.32 o
   0   3   2       82.60       84.92      1.31 o
   1   3   2     1918.34     2045.31     15.97 o
   2   3   2      575.75      590.38      6.25 o
   3   3   2        5.24        4.33      0.56 o
   4   3   2      142.34      163.67      2.39 o
   5   3   2      541.99      565.46      6.19 o
   6   3   2       47.34       53.43      1.67 o
   7   3   2      804.32      826.81      9.23 o
   8   3   2       52.73       53.41      1.17 o
   9   3   2      200.90      220.16      4.42 o
  10   3   2        3.10        2.56      0.74 o
  11   3   2       21.80       21.03      1.19 o
  12   3   2        5.28        3.79      0.99 o
  13   3   2       68.18       72.71      2.33 o
  14   3   2      159.00      164.04      3.50 o
  15   3   2        0.53        1.37      0.99 o
  16   3   2      104.85       89.48      2.72 o
  17   3   2        3.40        2.83      1.19 o
  18   3   2        0.94        0.38      1.14 o
  19   3   2        0.28       -1.14      1.14 o
  20   3   2       12.56       12.04      1.57 o
  21   3   2        8.13       14.01      2.27 o
 -20   4   2        0.27        1.56      1.60 o
 -19   4   2        1.18        0.17      1.53 o
 -18   4   2        5.64        3.32      1.14 o
 -17   4   2        2.43       -0.49      0.92 o
 -16   4   2        5.86        2.85      1.10 o
 -15   4   2        2.17        4.99      0.98 o
 -14   4   2        1.54        1.98      1.07 o
 -13   4   2       17.50       18.87      1.20 o
 -12   4   2       41.73       44.37      1.61 o
 -11   4   2       14.90       13.71      1.11 o
 -10   4   2        1.96        1.63      1.02 o
  -9   4   2       70.35       66.88      1.83 o
  -8   4   2       93.96       83.49      1.91 o
  -7   4   2       73.65       81.44      1.87 o
  -6   4   2        3.41        3.07      0.68 o
  -5   4   2        4.37        5.52      0.80 o
  -4   4   2        1.49        0.54      0.59 o
  -3   4   2       78.59       73.53      1.72 o
  -2   4   2      175.60      184.15      2.60 o
  -1   4   2      148.96      161.24      2.18 o
   0   4   2       93.56       88.18      1.47 o
   1   4   2       10.07        8.95      0.68 o
   2   4   2        6.12        6.54      0.68 o
   3   4   2       31.38       35.23      1.16 o
   4   4   2       50.18       56.92      1.49 o
   5   4   2       59.87       68.41      1.91 o
   6   4   2       28.57       25.32      1.28 o
   7   4   2       46.66       45.76      1.49 o
   8   4   2       31.00       27.48      1.26 o
   9   4   2       30.92       32.21      1.36 o
  10   4   2        6.91        4.03      1.40 o
  11   4   2       31.48       30.11      1.90 o
  12   4   2       14.23       13.98      2.71 o
  13   4   2        6.11        7.29      1.57 o
  14   4   2        3.12        3.17      1.25 o
  15   4   2       41.18       46.72      3.42 o
  16   4   2        1.31        2.69      1.31 o
  17   4   2        3.31        5.48      1.38 o
  18   4   2        0.01        0.09      1.19 o
  19   4   2        0.07        0.82      1.31 o
  20   4   2        0.10       -0.83      1.80 o
 -17   5   2        0.10        0.00      1.16 o
 -16   5   2        0.27        0.92      1.10 o
 -15   5   2        5.18        5.65      1.50 o
 -14   5   2        0.60        0.18      0.86 o
 -13   5   2        1.02       -0.66      0.90 o
 -12   5   2        0.00        0.62      0.79 o
 -11   5   2        8.21        8.48      1.00 o
 -10   5   2       23.48       21.79      1.37 o
  -9   5   2        3.48        2.99      0.84 o
  -8   5   2      151.54      153.20      2.81 o
  -7   5   2        2.36        2.45      1.06 o
  -6   5   2       54.46       52.88      1.96 o
  -5   5   2       56.26       50.19      1.83 o
  -4   5   2       59.94       64.47      2.01 o
  -3   5   2        2.02        1.32      1.08 o
  -2   5   2      187.83      182.89      4.68 o
  -1   5   2       72.63       73.44      2.61 o
   0   5   2       21.27       18.64      1.62 o
   1   5   2       66.58       72.00      2.43 o
   2   5   2       42.33       49.19      2.39 o
   3   5   2        5.79        4.79      0.99 o
   4   5   2       10.87       13.98      1.00 o
   5   5   2        4.58        2.89      0.75 o
   6   5   2        0.15       -0.57      0.75 o
   7   5   2      145.03      140.20      2.78 o
   8   5   2        4.47        4.58      0.99 o
   9   5   2        0.62        0.77      0.85 o
  10   5   2       22.29       20.41      1.73 o
  11   5   2        8.31        7.21      1.28 o
  12   5   2        0.26       -0.23      1.17 o
  13   5   2        0.38        1.82      1.19 o
  14   5   2        0.63        0.00      1.17 o
  15   5   2        7.19       11.32      1.51 o
  16   5   2       10.25       16.95      1.83 o
  17   5   2        0.85        2.50      1.38 o
 -14   6   2        0.09       -0.17      2.10 o
 -13   6   2        0.41        0.54      1.35 o
 -12   6   2        0.22       -1.14      1.14 o
 -11   6   2        0.49        0.62      1.02 o
 -10   6   2        0.31       -0.05      0.96 o
  -9   6   2        5.27        2.50      1.47 o
  -8   6   2        3.26        3.58      1.19 o
  -7   6   2        2.02        0.31      0.90 o
  -6   6   2        5.99        5.15      1.10 o
  -5   6   2        6.18        5.91      1.19 o
  -4   6   2        7.36        4.95      1.19 o
  -3   6   2       48.72       53.53      2.01 o
  -2   6   2       24.99       28.41      1.57 o
  -1   6   2       54.46       53.25      3.15 o
   0   6   2      226.94      220.31      4.07 o
   1   6   2        0.92        1.68      1.14 o
   2   6   2       97.80      100.06      3.78 o
   3   6   2      106.27      101.09      3.15 o
   4   6   2       30.61       33.57      1.89 o
   5   6   2       11.55       18.09      2.36 o
   6   6   2       14.00       15.65      2.22 o
   7   6   2       57.71       57.31      2.71 o
   8   6   2        9.54        8.91      1.54 o
   9   6   2        2.13        0.54      1.50 o
  10   6   2        5.11        3.12      1.50 o
  11   6   2        0.01        0.89      2.50 o
  12   6   2        1.27        0.00      1.32 o
  13   6   2        0.06        1.07      1.50 o
  14   6   2        0.52       -0.62      1.87 o
  -8   7   2        3.34        2.59      1.25 o
  -7   7   2        0.02        0.00      1.02 o
  -6   7   2        0.07       -1.02      1.02 o
  -5   7   2        6.89        7.63      1.33 o
  -4   7   2        1.95        0.62      0.97 o
  -3   7   2        0.01        0.32      0.92 o
  -2   7   2        4.22        6.28      1.27 o
  -1   7   2        6.78        7.88      1.27 o
   0   7   2        3.91        2.60      1.24 o
   1   7   2        0.36        3.01      1.24 o
   2   7   2        7.56        5.03      1.35 o
   3   7   2        1.76        1.20      1.22 o
   4   7   2        1.36        3.03      1.22 o
   5   7   2        1.29        3.12      1.39 o
   6   7   2        1.00        0.54      1.56 o
   7   7   2        0.28        4.37      2.50 o
 -23   1   3       27.50       31.13      1.83 o
 -22   1   3       10.11        9.37      1.29 o
 -21   1   3        7.89        6.28      1.16 o
 -20   1   3        7.78        7.36      0.97 o
 -19   1   3        6.91        4.75      0.87 o
 -18   1   3        1.13        0.65      0.76 o
 -17   1   3        4.12        3.85      0.79 o
 -16   1   3        0.08       -0.35      0.79 o
 -15   1   3      152.80      142.88      2.52 o
 -14   1   3        1.45        1.11      0.66 o
 -13   1   3       56.37       55.73      1.51 o
 -12   1   3      341.02      311.75      3.46 o
 -11   1   3       79.86       65.15      1.24 o
 -10   1   3      595.72      612.42      5.18 o
  -9   1   3     2470.69     2679.23     19.51 o
  -8   1   3      799.00      837.19      6.59 o
  -7   1   3        0.67        1.30      0.29 o
  -6   1   3     6039.61     6291.22     45.72 o
  -5   1   3     1620.87     1525.51     11.17 o
  -4   1   3     2298.56     2253.86     16.19 o
  -3   1   3       91.91       96.34      1.17 o
  -2   1   3     2680.89     2624.66     26.45 o
  -1   1   3     7881.66     7220.67     64.55 o
   0   1   3    29719.63    27552.46    286.16 o
   1   1   3     3365.92     3320.88     42.11 o
   2   1   3     4114.48     3935.15     29.97 o
   3   1   3     4562.56     4322.28     47.27 o
   4   1   3      238.67      232.26      2.59 o
   5   1   3      889.77      906.27      7.24 o
   6   1   3     1689.33     1658.44     13.97 o
   7   1   3       41.05       34.31      0.74 o
   8   1   3     1157.08     1165.62      9.36 o
   9   1   3      184.84      189.93      2.14 o
  10   1   3        0.81        0.69      0.35 o
  11   1   3      335.08      331.67      3.38 o
  12   1   3      238.52      239.01      2.90 o
  13   1   3       45.54       46.99      1.22 o
  14   1   3       18.72       23.76      1.40 o
  15   1   3       50.78       50.83      2.66 o
  16   1   3       14.01       15.99      1.41 o
  17   1   3       39.34       41.30      1.46 o
  18   1   3       83.43       79.34      2.01 o
  19   1   3       16.78       19.90      1.86 o
  20   1   3       12.09       10.21      1.21 o
  21   1   3        2.42        2.97      1.10 o
  22   1   3        3.24        2.83      1.19 o
  23   1   3        0.46        0.19      1.35 o
 -23   2   3        0.17        0.07      2.08 o
 -22   2   3       10.54       13.03      1.89 o
 -21   2   3        5.96        6.61      1.46 o
 -20   2   3        1.19        0.35      0.90 o
 -19   2   3        1.03        0.20      0.88 o
 -18   2   3        2.48        2.44      0.79 o
 -17   2   3       37.26       39.23      1.51 o
 -16   2   3       17.59       18.24      1.11 o
 -15   2   3        9.64       10.70      0.93 o
 -14   2   3      216.19      182.00      2.62 o
 -13   2   3      172.31      161.95      2.38 o
 -12   2   3       49.96       52.91      1.61 o
 -11   2   3      192.60      219.22      2.92 o
 -10   2   3       89.75       84.84      1.42 o
  -9   2   3       34.10       34.97      0.95 o
  -8   2   3      796.55      780.02      6.28 o
  -7   2   3        4.94        6.40      0.51 o
  -6   2   3      263.90      259.45      3.83 o
  -5   2   3      215.32      267.55      3.11 o
  -4   2   3       57.06       55.97      1.07 o
  -3   2   3      191.26      188.53      2.26 o
  -2   2   3       28.33       17.62      0.83 o
  -1   2   3      199.21      164.68      1.86 o
   0   2   3     3928.91     4125.11     31.31 o
   1   2   3       18.96       16.59      0.79 o
   2   2   3      150.18      152.41      3.60 o
   3   2   3      167.39      166.56      3.87 o
   4   2   3      154.76      130.08      1.54 o
   5   2   3       27.79       32.32      1.12 o
   6   2   3      250.66      249.91      3.00 o
   7   2   3       97.94       87.87      1.48 o
   8   2   3      516.02      530.31      5.67 o
   9   2   3       26.94       23.24      0.92 o
  10   2   3       79.31       74.70      1.46 o
  11   2   3      362.27      352.18      3.61 o
  12   2   3        4.26        7.40      0.62 o
  13   2   3      234.34      208.73      2.90 o
  14   2   3       33.02       34.74      1.28 o
  15   2   3       28.19       31.85      1.34 o
  16   2   3      279.76      264.38      3.71 o
  17   2   3       95.76       92.38      2.09 o
  18   2   3        6.38       13.75      1.21 o
  19   2   3        0.13        1.52      0.95 o
  20   2   3        7.87        4.06      1.35 o
  21   2   3        0.88        1.63      1.65 o
  22   2   3       12.03       18.13      2.20 o
 -21   3   3        0.71        1.46      1.53 o
 -20   3   3       13.36       16.23      1.70 o
 -19   3   3        1.76        3.33      1.19 o
 -18   3   3        3.64        4.02      1.10 o
 -17   3   3        4.80        4.26      1.19 o
 -16   3   3       17.48       14.17      1.21 o
 -15   3   3        3.80        4.90      0.91 o
 -14   3   3        1.72       -0.24      0.79 o
 -13   3   3        5.86       11.42      0.93 o
 -12   3   3        0.01        1.44      0.61 o
 -11   3   3       28.74       33.30      1.63 o
 -10   3   3        0.09       -0.33      0.60 o
  -9   3   3       89.92       87.62      1.87 o
  -8   3   3        8.48        7.77      0.63 o
  -7   3   3       20.34       17.88      0.71 o
  -6   3   3       23.72       19.28      0.76 o
  -5   3   3      166.54      172.95      2.22 o
  -4   3   3       18.92       15.37      1.47 o
  -3   3   3        1.07        1.01      0.36 o
  -2   3   3        8.34        8.49      0.38 o
  -1   3   3      271.06      298.34      3.18 o
   0   3   3       24.23       32.30      0.82 o
   1   3   3      394.59      398.82      4.76 o
   2   3   3      141.78      169.91      2.49 o
   3   3   3      327.08      374.20      4.45 o
   4   3   3        1.13       -0.47      0.47 o
   5   3   3      216.31      218.08      3.08 o
   6   3   3      229.06      195.86      3.24 o
   7   3   3        0.00       -0.16      0.63 o
   8   3   3      293.47      265.94      4.00 o
   9   3   3      930.05      882.47     10.35 o
  10   3   3      202.30      177.64      3.87 o
  11   3   3       18.06       11.84      1.47 o
  12   3   3       55.79       59.01      2.43 o
  13   3   3      132.86      131.38      3.19 o
  14   3   3       13.42       10.95      1.38 o
  15   3   3        3.02        4.30      1.26 o
  16   3   3        7.14        5.48      1.17 o
  17   3   3       21.22       23.84      1.78 o
  18   3   3        4.81        6.69      1.38 o
  19   3   3        3.36        2.94      1.24 o
  20   3   3        0.10        0.54      1.24 o
  21   3   3        0.61        1.58      1.65 o
 -20   4   3        8.61        8.14      1.88 o
 -19   4   3        2.77        2.03      1.22 o
 -18   4   3        3.31        3.33      1.20 o
 -17   4   3        4.37        1.64      1.26 o
 -16   4   3        1.96        0.73      1.20 o
 -15   4   3        1.94        0.81      0.90 o
 -14   4   3       54.45       49.12      1.72 o
 -13   4   3       11.90        6.13      0.91 o
 -12   4   3       22.82       27.22      1.22 o
 -11   4   3        1.73        1.87      1.06 o
 -10   4   3        2.53        1.93      0.75 o
  -9   4   3        0.66       -0.62      0.68 o
  -8   4   3      198.79      185.86      2.96 o
  -7   4   3       15.36       11.72      0.89 o
  -6   4   3      249.70      230.81      3.29 o
  -5   4   3      908.81      912.23      8.56 o
  -4   4   3      110.13      100.50      1.78 o
  -3   4   3      347.62      349.56      3.85 o
  -2   4   3      361.09      340.21      3.69 o
  -1   4   3       18.60       22.47      0.77 o
   0   4   3       83.89       78.21      1.76 o
   1   4   3       32.02       33.92      1.15 o
   2   4   3        0.27        0.21      0.48 o
   3   4   3       68.30       60.98      1.54 o
   4   4   3      199.80      192.53      2.94 o
   5   4   3       39.14       37.23      1.26 o
   6   4   3       76.27       69.51      1.77 o
   7   4   3      266.70      286.93      4.42 o
   8   4   3      256.13      270.34      4.31 o
   9   4   3      241.63      218.32      4.56 o
  10   4   3        1.15        1.76      1.17 o
  11   4   3       75.47       76.56      2.75 o
  12   4   3        0.08        0.17      1.22 o
  13   4   3        5.12        3.93      1.28 o
  14   4   3       39.60       44.29      2.09 o
  15   4   3       49.25       45.17      2.19 o
  16   4   3       49.24       52.03      2.41 o
  17   4   3       23.40       23.62      2.31 o
  18   4   3        1.93        3.45      1.31 o
  19   4   3        6.12        6.76      1.46 o
  20   4   3        2.67        0.00      2.81 o
 -17   5   3        5.04        6.23      1.42 o
 -16   5   3        0.00        0.31      1.03 o
 -15   5   3        0.86        0.70      1.00 o
 -14   5   3        3.26        2.06      0.88 o
 -13   5   3        6.80        7.74      1.03 o
 -12   5   3        2.25        1.34      0.81 o
 -11   5   3        0.66        0.89      0.84 o
 -10   5   3       10.12        8.62      0.95 o
  -9   5   3       28.44       21.81      1.15 o
  -8   5   3       47.14       50.16      1.96 o
  -7   5   3      160.92      170.20      3.43 o
  -6   5   3       26.32       24.22      1.46 o
  -5   5   3       26.85       24.46      1.30 o
  -4   5   3       76.40       78.75      2.12 o
  -3   5   3      121.41      136.86      2.78 o
  -2   5   3       56.82       58.75      1.96 o
  -1   5   3       18.26       17.23      1.19 o
   0   5   3      179.03      164.15      3.30 o
   1   5   3       50.56       47.90      1.83 o
   2   5   3       26.65       25.01      1.46 o
   3   5   3        0.87        0.10      0.88 o
   4   5   3       79.28       69.43      2.05 o
   5   5   3        0.10       -0.68      0.68 o
   6   5   3        0.19       -0.76      0.76 o
   7   5   3        3.65        5.84      1.28 o
   8   5   3       39.64       42.24      2.30 o
   9   5   3       12.79       19.08      1.65 o
  10   5   3        0.25        1.04      1.08 o
  11   5   3        0.77        0.74      1.17 o
  12   5   3        0.13       -0.43      0.96 o
  13   5   3       18.53       19.61      1.85 o
  14   5   3        2.33        5.33      1.35 o
  15   5   3        0.28        0.86      1.19 o
  16   5   3        2.85        5.52      1.51 o
  17   5   3        0.07       -1.04      1.19 o
 -14   6   3       46.13       61.69      3.21 o
 -13   6   3        0.40        1.48      1.05 o
 -12   6   3        1.99        3.19      1.05 o
 -11   6   3        5.88       13.92      1.53 o
 -10   6   3        9.04       13.35      1.43 o
  -9   6   3       20.16       14.16      1.30 o
  -8   6   3        4.78        3.95      0.97 o
  -7   6   3        0.53       -0.86      0.90 o
  -6   6   3       12.87       10.81      1.00 o
  -5   6   3        5.51        5.98      0.97 o
  -4   6   3       14.06       14.26      1.27 o
  -3   6   3       31.44       35.67      1.72 o
  -2   6   3       69.38       72.68      2.20 o
  -1   6   3       20.16       21.50      1.51 o
   0   6   3       53.33       54.76      2.67 o
   1   6   3       12.90       14.31      1.71 o
   2   6   3      108.77      105.86      5.23 o
   3   6   3        3.69        0.71      1.06 o
   4   6   3        0.20       -1.08      1.08 o
   5   6   3        0.35       -0.28      1.17 o
   6   6   3       37.13       45.77      9.68 o
   7   6   3        0.26        1.25      2.19 o
   8   6   3        3.27        3.92      1.50 o
   9   6   3        0.99        2.19      1.77 o
  10   6   3        0.19       -1.07      1.50 o
  11   6   3        3.44        4.68      1.77 o
  12   6   3        4.74        7.08      1.95 o
  13   6   3        1.03        2.19      1.77 o
  -7   7   3        4.10        4.16      4.68 o
  -6   7   3        0.91        1.10      1.65 o
  -5   7   3        0.02        0.82      1.65 o
  -4   7   3        4.49        5.57      1.26 o
  -3   7   3        1.71        2.36      1.00 o
  -2   7   3        0.12       -0.25      1.17 o
  -1   7   3        1.62        1.55      1.00 o
   0   7   3        0.70        2.23      1.00 o
   1   7   3        1.27        1.08      1.17 o
   2   7   3       15.28       20.86      2.40 o
   3   7   3        9.87       13.45      2.40 o
   4   7   3        8.01        5.99      2.08 o
   5   7   3        4.03        5.20      1.95 o
   6   7   3        9.58        6.87      2.08 o
   7   7   3        4.35        6.24      2.50 o
 -23   0   4       12.16       11.16      1.90 o
 -22   0   4        0.26       -0.80      1.35 o
 -21   0   4        9.64        4.99      1.54 o
 -20   0   4        0.18       -0.19      1.28 o
 -19   0   4        0.35        0.00      1.02 o
 -18   0   4       15.25       20.34      3.18 o
 -17   0   4       15.89       14.31      1.65 o
 -16   0   4        3.43        3.87      1.28 o
 -15   0   4      351.04      340.03      6.00 o
 -14   0   4      685.93      664.26      9.72 o
 -13   0   4       38.88       52.98      2.10 o
 -12   0   4      486.57      465.71      7.08 o
 -11   0   4        0.24        0.86      0.80 o
 -10   0   4      244.90      199.05      3.19 o
  -9   0   4      323.90      321.79      4.37 o
  -8   0   4        0.57        0.31      0.39 o
  -7   0   4       68.56       65.52      1.46 o
  -6   0   4     2983.15     2882.95     33.88 o
  -5   0   4     1209.28     1159.15     12.17 o
  -4   0   4       29.28       38.90      0.94 o
  -3   0   4     2037.62     2094.70     21.23 o
  -2   0   4      782.21      886.97     10.81 o
  -1   0   4     1410.14     1582.37     16.15 o
   0   0   4      151.72      190.27      5.63 o
   1   0   4     4974.44     4641.94     65.55 o
   2   0   4    69312.18    56269.41   3323.93 o
   3   0   4        2.95        0.31      0.54 o
   4   0   4      208.81      161.36      2.12 o
   5   0   4       24.77       31.36      0.73 o
   6   0   4     1582.15     1357.35     14.04 o
   7   0   4     2222.50     2306.41     23.56 o
   8   0   4      149.97      211.78      2.95 o
   9   0   4       14.93       10.36      0.80 o
  10   0   4      762.86      787.87     10.44 o
  11   0   4       62.28       84.28      2.27 o
  12   0   4       73.98       82.34      2.27 o
  13   0   4        3.82        5.15      0.91 o
  14   0   4        0.07       -0.80      0.80 o
  15   0   4       26.22       28.51      1.65 o
  16   0   4       10.10        4.56      2.01 o
  17   0   4       10.91       11.77      1.44 o
  18   0   4        0.34       -0.62      1.03 o
  19   0   4        4.32        4.73      1.50 o
  20   0   4        2.78        3.39      1.87 o
  21   0   4       11.83       16.86      3.12 o
  22   0   4        0.79        0.00      1.87 o
  23   0   4        5.49        5.62      2.50 o
 -23   1   4        0.44       -0.10      1.22 o
 -22   1   4        2.14        3.76      1.24 o
 -21   1   4        0.01        0.21      1.10 o
 -20   1   4       39.49       47.40      2.22 o
 -19   1   4        0.06       -0.73      0.73 o
 -18   1   4        0.48        1.06      0.71 o
 -17   1   4        4.04        5.57      0.93 o
 -16   1   4       55.59       54.18      1.80 o
 -15   1   4        3.15        2.28      0.92 o
 -14   1   4       17.61       17.70      1.01 o
 -13   1   4        0.93        5.39      1.18 o
 -12   1   4      111.55      102.40      1.82 o
 -11   1   4      154.72      162.75      2.25 o
 -10   1   4      255.67      271.63      2.78 o
  -9   1   4       12.24       19.91      0.68 o
  -8   1   4     2170.39     2358.17     17.22 o
  -7   1   4       67.77       70.94      1.15 o
  -6   1   4       95.99      103.95      1.29 o
  -5   1   4       38.29       56.57      0.86 o
  -4   1   4     2228.52     2149.61     16.58 o
  -3   1   4       60.39       60.48      1.20 o
  -2   1   4     3030.57     2901.49     23.91 o
  -1   1   4    22242.10    21005.79    235.49 o
   0   1   4    20875.76    19361.66    250.39 o
   1   1   4       78.72      100.30      1.98 o
   2   1   4    20030.93    19373.56    173.26 o
   3   1   4       48.45       48.79      2.48 o
   4   1   4      739.18      765.65      8.49 o
   5   1   4      182.27      222.15      3.17 o
   6   1   4      457.11      455.26      5.29 o
   7   1   4      937.23      861.29      7.62 o
   8   1   4      249.85      249.99      2.53 o
   9   1   4       79.41       73.23      1.18 o
  10   1   4       92.45      103.98      1.84 o
  11   1   4      251.65      251.45      2.74 o
  12   1   4        0.20        0.00      0.40 o
  13   1   4       94.20       89.67      1.67 o
  14   1   4      105.84       96.57      1.93 o
  15   1   4       12.96       12.10      0.87 o
  16   1   4       56.64       54.46      1.60 o
  17   1   4       11.40        8.76      0.96 o
  18   1   4       47.41       48.81      2.63 o
  19   1   4        0.79        1.42      0.92 o
  20   1   4        3.48        3.26      1.10 o
  21   1   4        5.68        3.16      1.44 o
  22   1   4       12.04       12.52      1.77 o
 -23   2   4        7.87       20.60      3.75 o
 -22   2   4        3.75        7.19      1.71 o
 -21   2   4        7.76       10.59      1.29 o
 -20   2   4        0.04       -0.50      1.01 o
 -19   2   4        0.60       -0.68      0.74 o
 -18   2   4        3.21        1.19      0.83 o
 -17   2   4       12.52       10.48      1.05 o
 -16   2   4       27.05       23.37      1.15 o
 -15   2   4       97.28       79.29      2.47 o
 -14   2   4        7.07        7.86      0.82 o
 -13   2   4      139.86      140.04      2.23 o
 -12   2   4      145.03      143.57      2.06 o
 -11   2   4        0.77        1.62      0.48 o
 -10   2   4       53.93       59.24      1.16 o
  -9   2   4       13.55       13.06      0.59 o
  -8   2   4        2.15        3.38      0.38 o
  -7   2   4      455.19      527.37      4.22 o
  -6   2   4      545.87      565.57      4.98 o
  -5   2   4      520.74      500.68      5.22 o
  -4   2   4        0.02       -0.09      0.39 o
  -3   2   4       25.57       27.20      0.85 o
  -2   2   4      631.07      671.10      7.63 o
  -1   2   4      227.26      238.51      3.24 o
   0   2   4     2761.07     2748.96     27.93 o
   1   2   4      996.25      939.34      8.26 o
   2   2   4      547.01      610.23      5.54 o
   3   2   4      751.96      840.05      7.78 o
   4   2   4      151.32      190.34      2.62 o
   5   2   4        1.56        2.80      0.47 o
   6   2   4      200.86      264.11      3.44 o
   7   2   4     1029.66     1028.13     10.10 o
   8   2   4       11.59       12.07      0.68 o
   9   2   4       83.96      104.02      1.69 o
  10   2   4        0.03       -0.09      0.38 o
  11   2   4      186.47      174.99      2.46 o
  12   2   4      124.40      124.55      2.17 o
  13   2   4        8.29       15.67      1.22 o
  14   2   4       52.93       43.74      1.43 o
  15   2   4      132.64      121.29      2.27 o
  16   2   4      125.00      136.15      2.52 o
  17   2   4       20.00       15.49      1.29 o
  18   2   4       22.12       28.77      1.83 o
  19   2   4        4.43        2.54      2.25 o
  20   2   4       10.10       10.43      2.25 o
  21   2   4        9.51       12.25      1.86 o
  22   2   4        0.77        0.00      3.12 o
 -21   3   4        9.47       12.19      2.02 o
 -20   3   4        3.29        3.96      1.80 o
 -19   3   4       18.43       19.18      1.67 o
 -18   3   4        0.47        1.14      1.02 o
 -17   3   4       10.91       14.78      1.64 o
 -16   3   4       20.11       16.77      1.49 o
 -15   3   4       65.17       54.82      2.13 o
 -14   3   4        0.34        0.57      0.60 o
 -13   3   4       62.54       67.83      1.62 o
 -12   3   4        1.89        0.17      0.82 o
 -11   3   4      276.49      258.49      3.40 o
 -10   3   4       51.41       47.59      1.23 o
  -9   3   4       84.06      103.08      1.70 o
  -8   3   4       19.22       17.54      0.83 o
  -7   3   4        0.07        0.21      0.32 o
  -6   3   4       98.70       83.65      1.48 o
  -5   3   4      165.36      172.02      2.18 o
  -4   3   4        0.57        1.14      0.44 o
  -3   3   4        9.57       10.00      0.82 o
  -2   3   4      476.43      489.51      4.79 o
  -1   3   4       10.28       13.19      0.64 o
   0   3   4        2.73        0.00      0.36 o
   1   3   4      115.11      124.15      1.63 o
   2   3   4       34.36       20.91      1.17 o
   3   3   4        0.03        2.01      1.30 o
   4   3   4      477.55      476.09      6.07 o
   5   3   4      145.18      148.14      2.66 o
   6   3   4        7.21        6.77      0.82 o
   7   3   4      226.39      198.26      3.50 o
   8   3   4     1079.45     1003.51     11.51 o
   9   3   4      163.66      143.78      4.66 o
  10   3   4      184.98      170.51      3.96 o
  11   3   4       43.85       38.09      2.02 o
  12   3   4      106.32       93.99      2.99 o
  13   3   4        4.15        4.42      1.14 o
  14   3   4       18.74       19.67      1.46 o
  15   3   4        4.39        3.30      1.17 o
  16   3   4        1.46        1.25      1.06 o
  17   3   4        9.27        9.41      1.72 o
  18   3   4        1.21       -0.49      2.16 o
  19   3   4        8.96        9.47      1.46 o
  20   3   4        0.07        0.73      1.24 o
  21   3   4        0.17       -2.21      2.21 o
 -20   4   4        0.18       -1.87      1.87 o
 -19   4   4        2.24        0.78      1.31 o
 -18   4   4        1.67        2.02      1.10 o
 -17   4   4        0.03       -1.06      1.06 o
 -16   4   4        1.13        2.23      1.06 o
 -15   4   4        0.00       -0.77      0.77 o
 -14   4   4        2.14        3.53      0.91 o
 -13   4   4       82.60       75.02      2.05 o
 -12   4   4       10.81       14.64      1.05 o
 -11   4   4       30.51       37.88      1.37 o
 -10   4   4       13.09       14.80      1.07 o
  -9   4   4        9.18       17.94      1.00 o
  -8   4   4        0.55        0.81      0.92 o
  -7   4   4        2.55        0.99      0.83 o
  -6   4   4        6.07        2.79      0.56 o
  -5   4   4      156.23      163.16      2.42 o
  -4   4   4        3.71        2.62      0.46 o
  -3   4   4       75.91       88.00      1.46 o
  -2   4   4      108.68      104.94      1.63 o
  -1   4   4       87.57       88.69      1.86 o
   0   4   4        1.15        0.10      0.45 o
   1   4   4      160.28      179.31      2.77 o
   2   4   4        0.01       -0.55      0.55 o
   3   4   4       46.77       39.36      1.44 o
   4   4   4       26.36       24.33      1.31 o
   5   4   4       59.76       58.62      1.83 o
   6   4   4       18.36       14.35      1.06 o
   7   4   4       47.85       53.23      2.79 o
   8   4   4        7.98        8.63      1.28 o
   9   4   4      136.14      125.55      3.47 o
  10   4   4      388.30      398.06      7.08 o
  11   4   4      104.57       95.82      3.11 o
  12   4   4        1.27        0.62      1.17 o
  13   4   4       16.75       17.15      3.01 o
  14   4   4        0.30       -0.62      1.17 o
  15   4   4        0.93        1.92      1.14 o
  16   4   4       27.84       29.25      1.89 o
  17   4   4        7.32       11.59      1.62 o
  18   4   4        2.37        1.23      1.24 o
  19   4   4        0.01        1.25      1.80 o
 -17   5   4        0.31        0.25      1.25 o
 -16   5   4        0.01       -0.92      0.92 o
 -15   5   4        3.84        4.40      1.62 o
 -14   5   4        4.23        3.96      1.15 o
 -13   5   4       15.94       14.20      1.89 o
 -12   5   4        0.57        0.91      0.81 o
 -11   5   4        6.73        3.52      0.84 o
 -10   5   4        5.71        4.94      0.84 o
  -9   5   4      161.90      150.72      2.98 o
  -8   5   4       50.74       60.26      1.89 o
  -7   5   4      107.91      117.20      2.60 o
  -6   5   4      180.78      208.62      3.46 o
  -5   5   4        2.73        1.62      0.94 o
  -4   5   4       74.79       72.63      2.01 o
  -3   5   4        0.85        0.55      0.85 o
  -2   5   4      162.94      159.10      2.98 o
  -1   5   4       81.27       88.46      2.12 o
   0   5   4        1.01        1.04      0.82 o
   1   5   4        5.01        4.96      0.90 o
   2   5   4        3.08        1.94      0.82 o
   3   5   4        1.76        0.55      0.82 o
   4   5   4       13.99        9.35      1.14 o
   5   5   4       70.49       66.91      2.47 o
   6   5   4        1.85        1.53      1.17 o
   7   5   4       35.51       37.60      2.03 o
   8   5   4       16.67       16.45      1.65 o
   9   5   4        1.39        2.50      1.17 o
  10   5   4        2.35        5.37      1.28 o
  11   5   4       18.38       17.82      1.65 o
  12   5   4        1.97        0.34      1.17 o
  13   5   4        0.02        0.19      1.28 o
  14   5   4        0.45        2.00      1.44 o
  15   5   4       38.57       43.10      2.57 o
  16   5   4       12.06       13.38      1.98 o
  17   5   4        0.11        2.76      1.42 o
 -13   6   4       13.69        8.55      2.02 o
 -12   6   4        3.15        3.43      2.21 o
 -11   6   4        0.96        2.64      1.95 o
 -10   6   4       24.94       24.19      2.39 o
  -9   6   4       11.52        7.91      1.80 o
  -8   6   4        9.21        7.28      1.80 o
  -7   6   4       19.63       20.15      2.25 o
  -6   6   4        0.00        0.83      1.44 o
  -5   6   4        0.87        0.56      1.28 o
  -4   6   4       24.80       29.62      2.16 o
  -3   6   4       10.58       14.34      1.98 o
  -2   6   4        1.65        1.18      0.92 o
  -1   6   4       39.02       43.16      2.19 o
   0   6   4        3.89        4.06      1.53 o
   1   6   4       17.03       23.34      2.02 o
   2   6   4        0.04        0.12      1.28 o
   3   6   4        2.33        1.25      1.87 o
   4   6   4        0.60       -1.25      2.19 o
   5   6   4        6.74        9.58      1.95 o
   6   6   4        0.97        1.16      2.81 o
   7   6   4        1.20        5.31      1.77 o
   8   6   4       15.72       15.48      2.40 o
   9   6   4        9.88       12.71      2.40 o
  10   6   4       21.50       27.68      3.43 o
  11   6   4        0.83        2.08      3.75 o
  12   6   4        4.71        3.47      1.95 o
  13   6   4        5.10        7.80      2.21 o
  -7   7   4        3.16        4.77      2.99 o
  -6   7   4        0.16       -0.34      1.65 o
  -5   7   4        3.44        5.95      2.14 o
  -4   7   4        0.74       -1.11      1.54 o
  -3   7   4        0.12        0.14      1.65 o
  -2   7   4        3.23        3.03      1.54 o
  -1   7   4       13.90       15.93      2.10 o
   0   7   4       20.75       25.16      2.84 o
   1   7   4        1.91        7.61      2.40 o
   2   7   4       24.39       32.84      3.00 o
   3   7   4       19.72       20.23      2.84 o
   4   7   4        0.47       -0.94      1.77 o
   5   7   4        6.68        4.51      1.95 o
   6   7   4        3.45        6.24      2.50 o
   7   7   4        0.02       -0.62      2.50 o
 -23   1   5        0.01       -0.07      1.15 o
 -22   1   5       63.79       75.68      2.69 o
 -21   1   5        0.01       -0.28      0.87 o
 -20   1   5        5.28        5.18      1.00 o
 -19   1   5        0.14        2.43      0.83 o
 -18   1   5        4.71        3.05      0.88 o
 -17   1   5        3.85        4.51      1.58 o
 -16   1   5      701.68      673.81      7.26 o
 -15   1   5        0.08        0.98      0.87 o
 -14   1   5       30.51       31.07      1.38 o
 -13   1   5      481.67      435.62      4.92 o
 -12   1   5       11.86       11.69      0.86 o
 -11   1   5      119.20      111.84      1.90 o
 -10   1   5        0.01        0.22      0.40 o
  -9   1   5       11.20       13.45      0.62 o
  -8   1   5      429.32      426.67      3.86 o
  -7   1   5      169.27      209.56      2.20 o
  -6   1   5      129.25      128.22      1.53 o
  -5   1   5       12.90        9.95      0.44 o
  -4   1   5        4.22       10.76      0.50 o
  -3   1   5       15.13       17.12      0.54 o
  -2   1   5     1303.16     1262.38     10.01 o
  -1   1   5      457.97      568.58      5.22 o
   0   1   5      141.29      119.64      1.77 o
   1   1   5     2848.70     2785.65     25.23 o
   2   1   5    11517.38    11250.85    100.11 o
   3   1   5     7835.08     7772.82     77.49 o
   4   1   5       11.79        9.19      0.62 o
   5   1   5      231.16      231.44      5.14 o
   6   1   5      288.99      287.45      3.89 o
   7   1   5      300.22      315.37      4.10 o
   8   1   5       40.91       46.55      0.67 o
   9   1   5       22.54       12.82      0.60 o
  10   1   5       47.51       47.99      1.27 o
  11   1   5      914.22      900.52      9.19 o
  12   1   5      213.63      220.26      3.15 o
  13   1   5       62.06       65.58      1.65 o
  14   1   5       56.67       55.17      1.77 o
  15   1   5        3.16        1.56      1.16 o
  16   1   5        0.30       -0.36      0.68 o
  17   1   5        2.26        3.00      0.85 o
  18   1   5       30.11       29.65      1.70 o
  19   1   5        0.43        0.85      1.06 o
  20   1   5        3.52        2.62      1.88 o
  21   1   5        1.04        0.31      1.56 o
  22   1   5        1.29        2.19      1.32 o
 -22   2   5        0.02        1.17      1.60 o
 -21   2   5        2.97        6.23      1.24 o
 -20   2   5        1.57        2.37      0.99 o
 -19   2   5        9.06        9.64      1.07 o
 -18   2   5        9.30       10.55      1.05 o
 -17   2   5        1.49        0.13      0.69 o
 -16   2   5       20.61       17.62      1.10 o
 -15   2   5       34.47       30.50      1.27 o
 -14   2   5      121.01      138.15      2.30 o
 -13   2   5       69.45       74.21      1.50 o
 -12   2   5        0.24       -0.40      0.53 o
 -11   2   5       11.62       12.34      0.81 o
 -10   2   5      221.66      215.83      2.34 o
  -9   2   5       28.24       26.44      0.92 o
  -8   2   5      312.95      272.73      2.57 o
  -7   2   5      121.15      109.46      1.34 o
  -6   2   5      423.61      401.03      3.63 o
  -5   2   5     1711.37     1716.05     14.74 o
  -4   2   5       97.67      134.82      2.11 o
  -3   2   5     1215.18     1248.22     13.42 o
  -2   2   5      864.51     1009.95     12.72 o
  -1   2   5      470.25      484.34      5.89 o
   0   2   5     2859.77     2943.98     30.12 o
   1   2   5      220.89      222.54      3.21 o
   2   2   5      225.54      201.77      2.60 o
   3   2   5      609.94      649.66      6.62 o
   4   2   5      104.48      138.16      2.77 o
   5   2   5      549.00      583.18      6.09 o
   6   2   5       72.48       81.75      1.42 o
   7   2   5      252.14      273.24      3.93 o
   8   2   5       20.19       19.79      1.08 o
   9   2   5      422.08      418.13      4.70 o
  10   2   5       26.90       27.34      1.19 o
  11   2   5       19.34       18.36      1.04 o
  12   2   5       10.35       10.34      1.03 o
  13   2   5      167.12      157.87      2.62 o
  14   2   5      130.67      143.39      2.43 o
  15   2   5        1.89       -0.78      0.79 o
  16   2   5      221.56      204.84      4.13 o
  17   2   5        2.45        4.73      1.10 o
  18   2   5        7.20        6.35      1.62 o
  19   2   5       23.57       20.48      2.02 o
  20   2   5        0.02       -1.35      1.35 o
  21   2   5        3.40        3.68      1.95 o
  22   2   5        6.06        7.49      3.75 o
 -21   3   5        1.01        1.64      1.60 o
 -20   3   5        0.05       -0.20      1.89 o
 -19   3   5       15.15       17.99      1.89 o
 -18   3   5        0.67        0.51      1.00 o
 -17   3   5        3.92        3.53      1.00 o
 -16   3   5        7.27        5.29      1.00 o
 -15   3   5       15.12       12.83      1.01 o
 -14   3   5       55.46       45.46      1.49 o
 -13   3   5       32.96       22.86      1.30 o
 -12   3   5        0.00       -0.21      0.60 o
 -11   3   5       35.47       35.44      1.22 o
 -10   3   5       34.34       31.88      1.04 o
  -9   3   5        2.53        2.09      0.70 o
  -8   3   5      167.77      144.99      1.98 o
  -7   3   5       49.90       46.39      1.00 o
  -6   3   5       64.23       79.04      1.89 o
  -5   3   5      362.48      384.26      5.11 o
  -4   3   5        7.90        6.51      0.90 o
  -3   3   5       38.27       30.27      1.04 o
  -2   3   5       24.84       16.79      0.75 o
  -1   3   5        8.58       11.39      0.75 o
   0   3   5      321.09      312.09      3.76 o
   1   3   5      103.78       92.11      1.60 o
   2   3   5       19.08       20.22      1.06 o
   3   3   5      167.51      196.50      3.24 o
   4   3   5       77.70       67.73      1.78 o
   5   3   5       17.34       19.36      1.26 o
   6   3   5      402.24      411.08      5.46 o
   7   3   5      271.22      274.75      4.12 o
   8   3   5        3.08        4.26      1.20 o
   9   3   5      766.72      709.01     10.57 o
  10   3   5       49.39       46.36      2.84 o
  11   3   5        1.12        2.50      1.18 o
  12   3   5      134.91      139.22      4.56 o
  13   3   5        5.41        8.30      1.89 o
  14   3   5        0.88       -0.13      1.06 o
  15   3   5        0.00       -0.83      0.99 o
  16   3   5        5.07        3.46      1.14 o
  17   3   5        6.76        6.35      1.31 o
  18   3   5        0.31        0.13      1.06 o
  19   3   5        0.71        2.29      1.26 o
  20   3   5        3.77        0.83      1.38 o
  21   3   5       12.00       14.98      4.37 o
 -19   4   5        4.06        4.14      1.42 o
 -18   4   5        6.38        5.75      1.42 o
 -17   4   5        0.36        0.71      1.10 o
 -16   4   5        0.68        1.83      0.95 o
 -15   4   5        4.22        6.82      1.07 o
 -14   4   5       36.93       33.86      1.46 o
 -13   4   5        3.75        2.31      0.77 o
 -12   4   5      115.48      101.76      2.20 o
 -11   4   5      129.74      115.47      2.23 o
 -10   4   5        3.84        1.89      0.56 o
  -9   4   5      351.60      367.62      4.04 o
  -8   4   5      797.72      809.61      8.57 o
  -7   4   5      301.49      303.80      4.28 o
  -6   4   5       11.84        7.68      0.98 o
  -5   4   5      444.34      417.73      5.22 o
  -4   4   5      155.42      155.21      2.67 o
  -3   4   5       32.61       33.39      1.20 o
  -2   4   5      243.51      240.52      3.38 o
  -1   4   5        1.26        2.22      0.82 o
   0   4   5       79.92       79.45      2.48 o
   1   4   5       72.08       77.13      2.01 o
   2   4   5       49.16       47.69      1.71 o
   3   4   5        0.11       -0.81      0.81 o
   4   4   5       16.17       15.92      1.06 o
   5   4   5       12.33       11.35      1.35 o
   6   4   5        3.24       -0.62      1.08 o
   7   4   5       39.46       32.89      2.60 o
   8   4   5       42.77       38.39      2.87 o
   9   4   5       60.05       58.26      2.47 o
  10   4   5      106.00      115.60      4.68 o
  11   4   5       36.16       25.60      2.06 o
  12   4   5       13.61       18.52      2.16 o
  13   4   5       14.34       18.00      1.90 o
  14   4   5        0.16        1.69      1.28 o
  15   4   5        0.16       -0.92      1.10 o
  16   4   5       92.84      109.80      3.41 o
  17   4   5        0.31        1.50      1.24 o
  18   4   5        0.12        1.32      1.46 o
  19   4   5       10.82       13.96      2.85 o
 -17   5   5        1.12        0.62      1.25 o
 -16   5   5        1.55        0.62      0.94 o
 -15   5   5        8.10       13.40      1.80 o
 -14   5   5        0.01       -0.61      0.72 o
 -13   5   5        0.06        0.45      0.80 o
 -12   5   5       29.56       28.33      1.52 o
 -11   5   5        0.37       -0.29      0.90 o
 -10   5   5       42.35       45.30      2.52 o
  -9   5   5       15.73       16.72      1.80 o
  -8   5   5       44.57       47.90      2.63 o
  -7   5   5       72.50       72.13      2.99 o
  -6   5   5        5.69        6.42      1.54 o
  -5   5   5        5.01        4.37      1.44 o
  -4   5   5       50.46       48.11      2.52 o
  -3   5   5       12.51       14.17      1.54 o
  -2   5   5       10.74       10.97      1.54 o
  -1   5   5      137.07      134.11      3.83 o
   0   5   5       79.28       90.70      3.11 o
   1   5   5        0.31        1.04      1.08 o
   2   5   5       12.40        9.00      1.43 o
   3   5   5        0.06       -0.82      0.82 o
   4   5   5       54.29       59.27      2.47 o
   5   5   5        2.00        1.15      0.96 o
   6   5   5       59.50       46.04      2.38 o
   7   5   5       17.51       17.73      1.65 o
   8   5   5       16.53       13.73      1.62 o
   9   5   5       60.16       69.46      2.90 o
  10   5   5       11.05       14.75      1.65 o
  11   5   5       22.29       13.40      1.83 o
  12   5   5       40.83       48.65      2.81 o
  13   5   5        0.52        1.25      1.44 o
  14   5   5        4.51        5.57      1.65 o
  15   5   5       43.95       49.77      2.84 o
  16   5   5        0.19        3.57      1.53 o
  17   5   5        0.12       -2.50      2.50 o
 -13   6   5        0.55        1.25      2.21 o
 -12   6   5        1.64        3.88      1.95 o
 -11   6   5        3.22        3.46      1.65 o
 -10   6   5       11.64       16.14      2.02 o
  -9   6   5       11.78       11.67      2.75 o
  -8   6   5        0.40        0.42      1.44 o
  -7   6   5        3.07        0.62      1.77 o
  -6   6   5        4.48        5.57      1.54 o
  -5   6   5        2.06        1.25      1.44 o
  -4   6   5        1.22        1.42      1.81 o
  -3   6   5       19.51       18.54      1.90 o
  -2   6   5       21.60       18.82      1.90 o
  -1   6   5        2.41        1.06      1.28 o
   0   6   5        8.89        9.20      1.54 o
   1   6   5       39.56       49.18      3.21 o
   2   6   5        0.01       -0.98      1.87 o
   3   6   5        3.35        0.54      1.50 o
   4   6   5       15.26       18.92      2.40 o
   5   6   5        8.63        5.41      1.95 o
   6   6   5        0.92        3.43      1.77 o
   7   6   5        0.96        1.56      1.77 o
   8   6   5       13.17        6.73      1.95 o
   9   6   5        0.18        1.87      1.77 o
  10   6   5        0.18       -0.31      1.77 o
  11   6   5        2.66        2.08      1.95 o
  12   6   5        0.33        1.87      2.81 o
  13   6   5        3.54        1.25      2.50 o
  -6   7   5        0.35        1.96      1.54 o
  -5   7   5        0.00       -1.38      2.24 o
  -4   7   5        2.43        4.03      1.65 o
  -3   7   5        1.25       -0.62      1.44 o
  -2   7   5        0.14        0.62      1.54 o
  -1   7   5       17.11       14.67      2.54 o
   0   7   5        5.01        1.66      1.95 o
   1   7   5        0.85        0.14      1.95 o
   2   7   5       30.55       30.06      3.00 o
   3   7   5       15.56       13.65      2.40 o
   4   7   5        0.60        1.60      3.12 o
   5   7   5        5.56        7.18      2.21 o
   6   7   5        3.60        2.50      2.50 o
 -23   0   6        0.79       -0.77      1.65 o
 -22   0   6       32.17       39.43      3.51 o
 -21   0   6        0.00       -0.75      1.35 o
 -20   0   6        4.29        1.19      1.28 o
 -19   0   6       26.40       26.85      2.02 o
 -18   0   6        2.41        3.25      1.28 o
 -17   0   6        1.23        1.99      1.17 o
 -16   0   6        7.73        6.24      2.06 o
 -15   0   6      950.35      876.93     14.66 o
 -14   0   6     2135.53     2088.58     26.19 o
 -13   0   6       17.44       10.97      1.56 o
 -12   0   6      812.50      782.16     14.29 o
 -11   0   6      148.91      155.50      3.47 o
 -10   0   6      137.01      180.15      3.12 o
  -9   0   6      921.40      932.16      9.49 o
  -8   0   6      397.88      386.45      5.07 o
  -7   0   6      605.43      714.91      9.55 o
  -6   0   6      908.17     1025.80     11.24 o
  -5   0   6      650.32      576.09      6.63 o
  -4   0   6     1004.70     1041.89     13.18 o
  -3   0   6      157.31      108.87      2.45 o
  -2   0   6     3451.20     3689.45     37.07 o
  -1   0   6     1439.46     1465.24     15.22 o
   0   0   6       91.23      128.64      1.89 o
   1   0   6     2727.05     2779.39     57.44 o
   2   0   6     4962.37     4508.18     52.26 o
   3   0   6      572.71      474.02      6.47 o
   4   0   6      243.32      252.27      3.22 o
   5   0   6      721.25      696.55      7.69 o
   6   0   6       38.08       42.77      1.17 o
   7   0   6      758.77      714.72      7.92 o
   8   0   6      208.82      246.14      3.39 o
   9   0   6     1687.03     1818.78     19.11 o
  10   0   6      197.10      190.81      3.42 o
  11   0   6      250.75      272.31      3.85 o
  12   0   6       37.35       34.91      1.53 o
  13   0   6       78.09       79.48      3.24 o
  14   0   6       21.68       20.58      1.76 o
  15   0   6       30.71       28.02      1.65 o
  16   0   6       19.74       14.47      1.77 o
  17   0   6      130.95      154.83      6.87 o
  18   0   6        0.20        3.75      1.87 o
  19   0   6        3.21       -0.62      1.87 o
  20   0   6        0.85        0.00      1.87 o
  21   0   6        0.86        1.87      1.87 o
  22   0   6        4.26        4.99      2.50 o
  23   0   6        0.61        2.50      2.50 o
 -23   1   6        2.41        2.16      1.20 o
 -22   1   6        0.28        2.44      1.06 o
 -21   1   6        8.07       10.38      1.08 o
 -20   1   6        8.28       10.34      1.08 o
 -19   1   6       10.36       12.60      1.13 o
 -18   1   6        8.43        4.58      0.88 o
 -17   1   6       78.04       69.26      1.97 o
 -16   1   6      208.48      210.30      3.63 o
 -15   1   6      193.80      203.70      3.26 o
 -14   1   6        0.19       -0.79      0.79 o
 -13   1   6       25.17       29.30      1.25 o
 -12   1   6        5.80        4.13      0.74 o
 -11   1   6      156.12      154.07      2.28 o
 -10   1   6        5.77        6.94      0.55 o
  -9   1   6       18.50       20.03      0.89 o
  -8   1   6      596.67      666.37      5.57 o
  -7   1   6      226.82      229.69      2.40 o
  -6   1   6        3.03        6.29      0.46 o
  -5   1   6     3712.09     3841.27     27.45 o
  -4   1   6       73.06      115.02      1.77 o
  -3   1   6       90.34       85.32      1.16 o
  -2   1   6      674.71      740.50      5.79 o
  -1   1   6     1924.19     2109.99     16.31 o
   0   1   6     2388.82     2423.31     18.64 o
   1   1   6       64.02       86.81      1.75 o
   2   1   6     2460.60     2530.28     23.16 o
   3   1   6     1121.83      990.23      8.73 o
   4   1   6        5.71       13.73      0.82 o
   5   1   6     1191.35     1239.98     13.49 o
   6   1   6      168.15      137.15      3.95 o
   7   1   6     1118.19     1172.01     14.90 o
   8   1   6       17.83       29.24      1.26 o
   9   1   6       51.83       71.40      1.34 o
  10   1   6        3.02        3.41      0.65 o
  11   1   6       53.57       48.23      1.28 o
  12   1   6       31.01       38.98      1.96 o
  13   1   6        6.56        6.14      0.66 o
  14   1   6        1.37        1.56      0.84 o
  15   1   6       11.27       11.66      1.38 o
  16   1   6       63.29       67.38      2.22 o
  17   1   6      202.48      203.44      5.14 o
  18   1   6       44.19       33.82      2.10 o
  19   1   6        0.00        1.12      2.19 o
  20   1   6       25.37       25.70      2.81 o
  21   1   6        0.00       -0.94      1.32 o
  22   1   6       32.61       31.22      3.75 o
 -22   2   6        3.21        6.10      1.42 o
 -21   2   6       24.71       20.86      1.48 o
 -20   2   6       15.58       12.32      1.15 o
 -19   2   6       34.19       29.97      1.95 o
 -18   2   6        2.65        1.98      0.82 o
 -17   2   6        3.95        4.83      0.83 o
 -16   2   6       20.16       19.41      1.08 o
 -15   2   6        0.97        0.41      0.85 o
 -14   2   6        0.47       -0.15      0.64 o
 -13   2   6      344.53      337.06      4.15 o
 -12   2   6       26.61       28.32      1.06 o
 -11   2   6       36.34       38.88      1.13 o
 -10   2   6       53.74       69.89      1.28 o
  -9   2   6        2.62        3.96      0.50 o
  -8   2   6      189.67      225.57      2.27 o
  -7   2   6       94.09      110.13      1.38 o
  -6   2   6      377.61      424.46      3.55 o
  -5   2   6     2483.14     2584.17     21.87 o
  -4   2   6      718.97      727.57      7.64 o
  -3   2   6        0.13       -0.38      0.38 o
  -2   2   6        3.30        1.00      0.47 o
  -1   2   6        0.41        0.25      0.56 o
   0   2   6       30.34       31.74      1.14 o
   1   2   6      141.86      166.28      2.79 o
   2   2   6     1043.09     1064.33     10.41 o
   3   2   6      175.48      193.75      2.67 o
   4   2   6      114.54      108.86      1.83 o
   5   2   6     1056.69     1085.62     12.16 o
   6   2   6      273.23      297.33      5.59 o
   7   2   6       38.93       29.81      1.19 o
   8   2   6      112.41      114.03      2.34 o
   9   2   6        0.12        0.34      0.90 o
  10   2   6      129.91      112.22      2.34 o
  11   2   6        9.95       10.81      0.96 o
  12   2   6       35.36       31.29      1.36 o
  13   2   6        7.75        5.44      0.81 o
  14   2   6      173.79      181.67      3.15 o
  15   2   6        1.65        0.09      1.06 o
  16   2   6       10.82       13.49      1.38 o
  17   2   6       10.01       11.70      1.38 o
  18   2   6       12.99       15.15      2.31 o
  19   2   6        8.03        6.24      1.95 o
  20   2   6        9.42        5.87      2.08 o
  21   2   6        7.92       11.25      3.43 o
  22   2   6        0.03       -1.25      3.12 o
 -21   3   6        0.60       -1.39      1.39 o
 -20   3   6        0.39       -0.82      1.10 o
 -19   3   6        0.13       -0.33      0.98 o
 -18   3   6        0.03        0.15      0.98 o
 -17   3   6        1.37        1.18      0.92 o
 -16   3   6       13.56        8.69      1.32 o
 -15   3   6        0.12        0.35      0.72 o
 -14   3   6       33.63       27.65      1.28 o
 -13   3   6       27.67       32.47      1.31 o
 -12   3   6       13.37        8.57      1.04 o
 -11   3   6       37.07       40.05      1.16 o
 -10   3   6       51.90       47.18      1.16 o
  -9   3   6       16.05       15.50      0.78 o
  -8   3   6      322.03      308.05      3.56 o
  -7   3   6      158.80      148.40      2.85 o
  -6   3   6      368.63      378.23      5.68 o
  -5   3   6        2.12        5.31      0.99 o
  -4   3   6      468.29      480.97      6.21 o
  -3   3   6        6.19        4.46      0.73 o
  -2   3   6       93.07      101.26      1.91 o
  -1   3   6        0.35        0.94      0.44 o
   0   3   6       18.93       16.45      1.40 o
   1   3   6      174.51      166.13      2.43 o
   2   3   6      112.29      118.74      2.10 o
   3   3   6      142.34      200.34      2.75 o
   4   3   6        0.34       -0.47      0.47 o
   5   3   6        7.93        6.14      0.82 o
   6   3   6        0.58        1.42      0.72 o
   7   3   6        3.74        1.25      1.47 o
   8   3   6      154.27      132.81      3.60 o
   9   3   6       32.48       37.93      2.16 o
  10   3   6       36.17       50.81      2.38 o
  11   3   6       76.88       75.18      2.99 o
  12   3   6        6.47        5.35      1.28 o
  13   3   6        1.55        0.80      1.06 o
  14   3   6        8.16        9.64      1.38 o
  15   3   6        5.98        9.40      1.38 o
  16   3   6       21.48       22.75      1.70 o
  17   3   6       11.40       14.16      2.16 o
  18   3   6        0.39        1.39      1.19 o
  19   3   6        1.33        0.74      1.26 o
  20   3   6        0.40        2.50      3.12 o
  21   3   6        2.36       -1.87      3.12 o
 -19   4   6        2.42        1.64      1.14 o
 -18   4   6        6.29        7.39      1.38 o
 -17   4   6        3.88        1.42      1.00 o
 -16   4   6       10.12        9.47      1.27 o
 -15   4   6       36.94       34.93      1.89 o
 -14   4   6        1.53        1.35      0.92 o
 -13   4   6        1.19        0.41      0.74 o
 -12   4   6       11.91        8.75      1.35 o
 -11   4   6       20.45       17.96      1.12 o
 -10   4   6       26.62       29.18      1.50 o
  -9   4   6        0.07       -0.85      0.85 o
  -8   4   6        1.84        2.91      1.08 o
  -7   4   6      123.10      119.28      2.68 o
  -6   4   6      513.60      489.77      7.40 o
  -5   4   6       54.55       55.21      1.69 o
  -4   4   6       46.68       44.22      1.57 o
  -3   4   6       36.08       31.97      1.36 o
  -2   4   6        4.09        4.29      0.99 o
  -1   4   6        1.32        0.75      0.73 o
   0   4   6      194.49      182.30      3.51 o
   1   4   6      286.05      323.98      7.93 o
   2   4   6       26.14       23.92      1.50 o
   3   4   6        0.85       -0.83      0.83 o
   4   4   6       30.71       17.19      1.19 o
   5   4   6        7.20        5.91      1.17 o
   6   4   6      138.17      132.85      3.47 o
   7   4   6       19.37       16.69      1.87 o
   8   4   6       61.32       48.73      2.38 o
   9   4   6      207.42      203.09      4.80 o
  10   4   6       15.55       17.95      1.80 o
  11   4   6       16.15       16.68      1.65 o
  12   4   6        6.61        2.78      1.17 o
  13   4   6        3.05       -0.94      1.28 o
  14   4   6       10.27       12.02      1.80 o
  15   4   6        0.84        0.34      1.17 o
  16   4   6        1.17        6.54      1.51 o
  17   4   6       28.51       32.72      2.15 o
  18   4   6        4.21        3.71      1.71 o
  19   4   6        0.06       -0.81      1.90 o
 -16   5   6        5.89        6.53      1.71 o
 -15   5   6        2.80        2.04      1.43 o
 -14   5   6       19.80       17.25      1.57 o
 -13   5   6        0.01        1.82      1.11 o
 -12   5   6       17.83       21.00      1.50 o
 -11   5   6        9.17        9.76      1.46 o
 -10   5   6        0.91        0.45      1.17 o
  -9   5   6        3.81        6.02      1.54 o
  -8   5   6       31.26       25.21      2.85 o
  -7   5   6        3.77        3.12      1.62 o
  -6   5   6       87.73       86.42      3.11 o
  -5   5   6       13.66       12.03      1.65 o
  -4   5   6       28.68       24.98      1.90 o
  -3   5   6       52.24       52.76      2.63 o
  -2   5   6        5.42        5.43      1.28 o
  -1   5   6       98.72      104.86      3.35 o
   0   5   6      113.57      106.70      3.47 o
   1   5   6       26.83       27.60      2.34 o
   2   5   6      170.70      150.35      3.39 o
   3   5   6       30.49       20.40      1.65 o
   4   5   6        3.70        5.43      1.28 o
   5   5   6        6.97       11.66      1.65 o
   6   5   6       12.80        9.69      1.44 o
   7   5   6       18.93       21.39      2.54 o
   8   5   6        4.82        3.37      1.28 o
   9   5   6       13.86        8.40      2.57 o
  10   5   6        1.49        0.51      1.59 o
  11   5   6        1.18        0.94      1.69 o
  12   5   6        0.86        3.75      1.44 o
  13   5   6        6.66        8.92      2.10 o
  14   5   6        1.46       -1.01      1.56 o
  15   5   6        9.77       12.97      2.02 o
  16   5   6        8.02        7.85      1.70 o
 -13   6   6        9.13       13.11      3.75 o
 -12   6   6        0.24       -1.46      1.46 o
 -11   6   6        5.23        5.03      1.90 o
 -10   6   6        0.01       -0.85      1.54 o
  -9   6   6        1.13        3.46      1.65 o
  -8   6   6        5.24        3.21      1.54 o
  -7   6   6        2.40        2.50      1.44 o
  -6   6   6        5.48        5.38      1.65 o
  -5   6   6        0.06       -0.21      1.44 o
  -4   6   6       13.70       16.04      1.90 o
  -3   6   6        0.55        0.69      1.28 o
  -2   6   6        3.29        1.69      1.37 o
  -1   6   6        8.17        9.98      1.65 o
   0   6   6        0.00       -1.18      1.18 o
   1   6   6        2.48        5.13      1.95 o
   2   6   6        7.04        5.97      1.95 o
   3   6   6        4.56        4.06      1.77 o
   4   6   6        0.42       -1.25      1.50 o
   5   6   6        1.33        2.19      1.77 o
   6   6   6       15.87       16.86      2.40 o
   7   6   6        3.63        1.25      3.12 o
   8   6   6       15.29       19.37      2.65 o
   9   6   6       19.07       17.22      4.37 o
  10   6   6        0.85        3.54      1.95 o
  11   6   6        7.75        7.18      2.21 o
  12   6   6        0.00        1.87      1.95 o
  -5   7   6        0.00       -1.44      1.44 o
  -4   7   6        0.07       -1.54      1.54 o
  -3   7   6        1.65        1.32      3.43 o
  -2   7   6        6.63        5.13      1.95 o
  -1   7   6        4.48        2.50      2.08 o
   0   7   6        0.16       -1.95      1.95 o
   1   7   6        5.79        5.62      2.21 o
   2   7   6        2.50        2.37      2.08 o
   3   7   6        2.39        2.01      1.95 o
   4   7   6        3.97        8.12      3.12 o
   5   7   6        4.45        7.49      3.12 o
 -23   1   7        5.69        8.18      2.21 o
 -22   1   7       11.33       20.29      1.44 o
 -21   1   7        1.34       -0.20      0.85 o
 -20   1   7        5.15        4.92      1.01 o
 -19   1   7        0.49        1.22      0.91 o
 -18   1   7        0.53        0.06      0.91 o
 -17   1   7        1.77        0.06      0.87 o
 -16   1   7        0.10       -0.42      0.87 o
 -15   1   7      153.89      147.72      2.83 o
 -14   1   7        0.28        1.47      0.84 o
 -13   1   7       98.95       88.49      3.09 o
 -12   1   7       97.64       91.94      1.94 o
 -11   1   7        8.70        6.41      0.76 o
 -10   1   7       20.61       21.07      0.82 o
  -9   1   7       14.28       12.97      0.70 o
  -8   1   7       70.91       62.95      1.23 o
  -7   1   7      335.42      394.35      3.63 o
  -6   1   7      329.43      390.38      3.55 o
  -5   1   7      594.37      615.24      5.10 o
  -4   1   7       16.84       19.23      0.70 o
  -3   1   7      171.09      202.32      2.03 o
  -2   1   7      213.21      190.47      2.01 o
  -1   1   7      210.45      185.75      2.17 o
   0   1   7      254.77      246.99      2.56 o
   1   1   7      158.02      174.70      1.90 o
   2   1   7     1210.33     1321.44     11.45 o
   3   1   7       44.03       39.90      1.11 o
   4   1   7        1.35        3.77      0.63 o
   5   1   7      860.90      922.31     17.96 o
   6   1   7      751.49      746.60      8.89 o
   7   1   7      100.47      112.06      3.78 o
   8   1   7        1.75        1.45      0.68 o
   9   1   7      129.79      125.39      2.47 o
  10   1   7       52.85       54.85      1.21 o
  11   1   7      113.20      128.98      2.09 o
  12   1   7      188.73      191.35      3.68 o
  13   1   7        8.27        5.93      0.88 o
  14   1   7      275.13      272.67      3.86 o
  15   1   7      224.03      250.36      4.32 o
  16   1   7       17.82       14.00      1.56 o
  17   1   7       53.81       58.41      2.71 o
  18   1   7        0.37       -0.25      1.25 o
  19   1   7        3.49        3.75      2.19 o
  20   1   7        0.19        1.56      1.32 o
  21   1   7        0.07       -0.62      1.87 o
  22   1   7        0.13        2.50      2.50 o
 -22   2   7        1.49        1.53      1.28 o
 -21   2   7        2.77        2.63      1.21 o
 -20   2   7        3.40        8.23      1.08 o
 -19   2   7        0.63        0.40      0.80 o
 -18   2   7        5.82        3.01      0.83 o
 -17   2   7        0.41        0.39      0.71 o
 -16   2   7        2.86        3.74      0.95 o
 -15   2   7       43.73       36.72      1.33 o
 -14   2   7        1.70        0.90      0.67 o
 -13   2   7        0.12        0.94      0.69 o
 -12   2   7       58.75       46.62      1.77 o
 -11   2   7      691.94      665.54      5.92 o
 -10   2   7       24.96       24.49      0.81 o
  -9   2   7      454.53      487.38      4.16 o
  -8   2   7      244.52      252.24      2.48 o
  -7   2   7      113.33      136.98      1.80 o
  -6   2   7     1416.06     1366.17     11.32 o
  -5   2   7      101.87      110.99      1.86 o
  -4   2   7       50.22       44.54      1.54 o
  -3   2   7       27.44       37.87      1.21 o
  -2   2   7      584.04      548.14      6.62 o
  -1   2   7      513.35      558.43      6.83 o
   0   2   7     3150.92     3115.53     32.14 o
   1   2   7       31.60       20.29      1.26 o
   2   2   7     3237.21     3428.63     35.19 o
   3   2   7     1071.68     1080.19     10.69 o
   4   2   7      381.32      389.94      4.57 o
   5   2   7        2.50        8.13      0.82 o
   6   2   7      174.93      164.56      3.05 o
   7   2   7        1.69        5.33      0.82 o
   8   2   7       41.40       38.54      1.51 o
   9   2   7      108.00      122.17      2.58 o
  10   2   7       43.87       40.12      1.57 o
  11   2   7       43.14       37.76      1.40 o
  12   2   7        5.00        3.46      0.78 o
  13   2   7       55.47       52.29      1.65 o
  14   2   7       28.16       25.23      1.36 o
  15   2   7       12.76       12.47      1.89 o
  16   2   7       47.82       55.72      2.38 o
  17   2   7       67.43       75.23      8.12 o
  18   2   7       50.51       49.09      4.37 o
  19   2   7        3.38        3.05      1.95 o
  20   2   7        0.39        1.48      1.61 o
  21   2   7        0.19        0.00      2.50 o
 -21   3   7        0.16       -1.11      1.39 o
 -20   3   7        0.56       -1.00      1.03 o
 -19   3   7        0.08        0.08      1.00 o
 -18   3   7        0.05       -0.86      0.86 o
 -17   3   7        0.74       -0.28      0.82 o
 -16   3   7       11.78        9.99      1.01 o
 -15   3   7        0.00        0.34      0.68 o
 -14   3   7        1.07        0.65      0.66 o
 -13   3   7       40.46       40.87      1.40 o
 -12   3   7       62.57       61.39      2.23 o
 -11   3   7        0.20       -0.37      0.37 o
 -10   3   7       24.03       18.03      0.85 o
  -9   3   7      147.27      155.82      2.25 o
  -8   3   7       11.13        8.15      0.98 o
  -7   3   7        1.83        2.95      0.79 o
  -6   3   7      240.40      244.67      3.96 o
  -5   3   7        0.03        0.81      0.73 o
  -4   3   7      327.69      310.76      4.63 o
  -3   3   7      374.90      344.52      6.85 o
  -2   3   7       35.50       34.17      1.30 o
  -1   3   7      126.31      108.39      2.06 o
   0   3   7       43.73       50.67      1.45 o
   1   3   7       31.62       27.79      1.03 o
   2   3   7        0.75        3.22      0.63 o
   3   3   7       44.03       39.63      1.18 o
   4   3   7       54.22       60.10      1.70 o
   5   3   7       67.00       60.13      2.70 o
   6   3   7      248.93      276.73      5.28 o
   7   3   7      210.19      218.13      4.69 o
   8   3   7      512.56      479.56      8.04 o
   9   3   7       44.24       52.51      2.38 o
  10   3   7      316.82      343.86      6.95 o
  11   3   7      313.77      316.70      6.11 o
  12   3   7       31.40       31.58      2.02 o
  13   3   7        0.67        2.50      1.06 o
  14   3   7       32.64       38.06      2.52 o
  15   3   7        7.61        8.73      1.38 o
  16   3   7       28.47       32.95      2.88 o
  17   3   7       10.52        8.46      1.38 o
  18   3   7        2.67        0.94      1.28 o
  19   3   7        0.48       -1.07      1.50 o
  20   3   7        0.00        3.12      3.12 o
 -19   4   7        0.05       -0.47      1.61 o
 -18   4   7        2.94        4.91      1.27 o
 -17   4   7        9.79        8.83      1.71 o
 -16   4   7       17.94       21.62      2.07 o
 -15   4   7        3.15        1.25      0.90 o
 -14   4   7        1.04        1.44      0.90 o
 -13   4   7        6.98        9.46      1.00 o
 -12   4   7       11.26        9.06      1.30 o
 -11   4   7       87.74       72.84      2.47 o
 -10   4   7       37.74       27.73      1.63 o
  -9   4   7        1.18        2.25      0.94 o
  -8   4   7        0.00       -0.91      0.91 o
  -7   4   7       78.31       70.31      2.02 o
  -6   4   7        8.65        7.98      1.20 o
  -5   4   7      202.29      202.10      3.34 o
  -4   4   7       33.19       27.20      1.36 o
  -3   4   7      335.00      333.47      4.53 o
  -2   4   7      663.39      696.90      8.95 o
  -1   4   7       71.94       71.54      2.33 o
   0   4   7      288.00      305.34      4.88 o
   1   4   7      184.55      197.46      3.80 o
   2   4   7       32.59       22.93      1.38 o
   3   4   7        1.00       -0.76      0.82 o
   4   4   7        0.87       -0.45      0.91 o
   5   4   7       52.03       59.79      2.52 o
   6   4   7       20.25       17.16      1.65 o
   7   4   7       86.67       87.17      3.11 o
   8   4   7        0.78        0.79      1.22 o
   9   4   7        0.43        0.00      0.91 o
  10   4   7        3.54        4.74      1.28 o
  11   4   7        6.54        7.25      1.44 o
  12   4   7        8.85        9.68      1.54 o
  13   4   7        0.26       -0.69      1.28 o
  14   4   7        1.98        3.49      1.35 o
  15   4   7        0.33       -0.77      1.19 o
  16   4   7       14.76       20.47      2.12 o
  17   4   7        5.18        5.17      1.51 o
  18   4   7        7.78        9.47      2.02 o
 -16   5   7        6.13        6.49      2.08 o
 -15   5   7        2.89        1.47      1.46 o
 -14   5   7        2.99        1.05      1.24 o
 -13   5   7       12.17        6.35      1.90 o
 -12   5   7       10.18       17.70      1.78 o
 -11   5   7       26.35       35.52      2.19 o
 -10   5   7        8.66        5.34      1.44 o
  -9   5   7        1.60        0.83      1.44 o
  -8   5   7        1.47        0.37      1.28 o
  -7   5   7        6.13        7.93      1.65 o
  -6   5   7        8.02        9.79      1.65 o
  -5   5   7       50.80       57.70      2.75 o
  -4   5   7        0.11       -0.42      1.28 o
  -3   5   7       11.57        8.59      2.02 o
  -2   5   7       19.31       19.46      1.65 o
  -1   5   7      118.61      106.57      3.47 o
   0   5   7       74.55       69.96      4.24 o
   1   5   7       36.88       33.42      2.53 o
   2   5   7      294.45      254.64      5.64 o
   3   5   7       45.07       40.73      2.27 o
   4   5   7        9.49        9.65      1.54 o
   5   5   7       68.02       54.54      3.88 o
   6   5   7       45.10       41.22      2.35 o
   7   5   7        6.97        6.81      1.35 o
   8   5   7       30.25       31.86      2.10 o
   9   5   7        0.05        0.56      1.28 o
  10   5   7       21.55       28.27      2.16 o
  11   5   7        7.71       10.63      1.65 o
  12   5   7        1.97        3.33      1.44 o
  13   5   7       14.98       13.90      2.02 o
  14   5   7        0.68        2.27      1.54 o
  15   5   7        3.73        5.70      1.73 o
  16   5   7        2.62        3.33      1.80 o
 -12   6   7       17.79       25.31      2.25 o
 -11   6   7        6.22        6.81      1.70 o
 -10   6   7        0.02        1.39      1.65 o
  -9   6   7        0.03        1.92      1.54 o
  -8   6   7       26.37       31.51      2.52 o
  -7   6   7        7.02        7.20      1.90 o
  -6   6   7        0.03        0.62      1.44 o
  -5   6   7       20.15       25.81      2.27 o
  -4   6   7        3.24        0.62      1.44 o
  -3   6   7        0.45       -1.17      1.17 o
  -2   6   7        0.01       -0.12      1.28 o
  -1   6   7        2.37        0.89      1.50 o
   0   6   7        0.26        1.56      2.81 o
   1   6   7        7.02       10.26      2.81 o
   2   6   7       10.89        8.32      2.19 o
   3   6   7       10.82        5.55      1.95 o
   4   6   7        0.02       -0.31      1.77 o
   5   6   7        3.53        4.44      1.95 o
   6   6   7        1.77        3.61      1.95 o
   7   6   7        0.22        1.60      2.50 o
   8   6   7        5.91        6.56      2.21 o
   9   6   7        0.07        2.19      1.77 o
  10   6   7        7.76       12.25      2.65 o
  11   6   7        1.68        3.12      2.21 o
  12   6   7        1.30        1.18      1.95 o
  -4   7   7        3.38        3.12      4.37 o
  -3   7   7        0.23       -1.25      2.21 o
  -2   7   7       16.50       26.89      4.37 o
  -1   7   7        7.22       10.04      2.54 o
   0   7   7        0.27        0.21      1.95 o
   1   7   7        0.01        1.62      2.08 o
   2   7   7        1.75        6.24      3.12 o
   3   7   7        1.83        3.75      3.12 o
 -22   0   8       22.12       28.45      2.52 o
 -21   0   8       12.91       13.64      1.90 o
 -20   0   8       50.03       58.79      2.99 o
 -19   0   8        2.95        3.97      1.43 o
 -18   0   8       11.17       10.27      1.65 o
 -17   0   8       64.68       57.31      2.63 o
 -16   0   8       96.63       80.48      2.99 o
 -15   0   8        4.56        5.66      1.54 o
 -14   0   8      272.00      261.35      5.28 o
 -13   0   8      509.98      486.78      7.93 o
 -12   0   8      172.26      175.04      3.96 o
 -11   0   8      224.13      252.81      4.92 o
 -10   0   8        0.81        1.78      1.05 o
  -9   0   8      147.95      171.52      3.60 o
  -8   0   8       45.59       47.00      1.56 o
  -7   0   8      814.99      730.56      8.66 o
  -6   0   8      458.61      517.67      7.03 o
  -5   0   8       92.15       80.48      2.34 o
  -4   0   8      208.88      243.77      3.43 o
  -3   0   8       98.96       95.74      1.87 o
  -2   0   8     3435.29     3250.35     37.64 o
  -1   0   8     3681.76     3467.90     35.04 o
   0   0   8      304.47      285.83      3.56 o
   1   0   8      404.56      421.37      7.72 o
   2   0   8       39.26       54.84      1.73 o
   3   0   8       92.57       83.74      2.10 o
   4   0   8        4.70       11.72      0.91 o
   5   0   8      503.91      433.01      6.32 o
   6   0   8      158.79      130.30      2.57 o
   7   0   8      881.33      954.15     17.12 o
   8   0   8      136.62      133.11      3.10 o
   9   0   8       14.71       11.50      1.08 o
  10   0   8       70.82       88.58      1.83 o
  11   0   8      496.09      519.50      9.93 o
  12   0   8       13.85       18.13      1.77 o
  13   0   8       42.62       43.08      3.12 o
  14   0   8       90.05       98.02      4.99 o
  15   0   8       35.08       33.09      3.12 o
  16   0   8       14.89       13.73      2.50 o
  17   0   8        7.00        7.49      2.50 o
  18   0   8        1.43       10.61      2.50 o
  19   0   8       14.63       14.98      2.50 o
  20   0   8       46.07       68.05      4.99 o
  21   0   8        1.18        1.25      1.87 o
  22   0   8        4.21        6.24      2.50 o
 -22   1   8        2.33        7.22      1.28 o
 -21   1   8        0.33        1.08      1.08 o
 -20   1   8       11.66       16.89      1.48 o
 -19   1   8        1.15        0.94      0.91 o
 -18   1   8       29.99       35.56      1.64 o
 -17   1   8        1.54        1.28      0.91 o
 -16   1   8        7.96        8.08      1.09 o
 -15   1   8      108.38      103.75      2.41 o
 -14   1   8        7.41       10.57      1.13 o
 -13   1   8       97.15      101.57      2.24 o
 -12   1   8      194.13      188.46      2.96 o
 -11   1   8      258.44      249.33      3.48 o
 -10   1   8       86.25       88.56      1.69 o
  -9   1   8       81.30       81.75      2.09 o
  -8   1   8       19.41       11.91      0.62 o
  -7   1   8        0.07       -0.07      0.40 o
  -6   1   8     1094.35     1100.93      8.63 o
  -5   1   8        0.36        0.72      0.39 o
  -4   1   8        0.67        0.44      0.33 o
  -3   1   8      663.71      639.15      5.20 o
  -2   1   8      415.16      361.76      3.64 o
  -1   1   8      547.17      488.37      4.37 o
   0   1   8      214.43      185.04      2.08 o
   1   1   8     6965.79     6897.29     52.18 o
   2   1   8      628.42      766.91      7.61 o
   3   1   8      612.26      571.08      6.16 o
   4   1   8     1832.75     1836.01     17.34 o
   5   1   8        0.13        3.12      0.73 o
   6   1   8       81.33       72.46      2.01 o
   7   1   8      271.11      278.61      9.00 o
   8   1   8        1.48       -0.51      0.51 o
   9   1   8       43.37       42.53      1.40 o
  10   1   8        0.48        3.36      0.63 o
  11   1   8        0.03        0.29      0.63 o
  12   1   8       25.39       21.20      1.69 o
  13   1   8      189.00      188.38      3.54 o
  14   1   8       32.80       37.05      1.97 o
  15   1   8       81.17       72.53      2.84 o
  16   1   8      104.34       98.90      6.56 o
  17   1   8       10.44       12.49      1.77 o
  18   1   8        2.60        0.62      1.32 o
  19   1   8        5.03        5.26      1.50 o
  20   1   8        0.00        1.52      1.50 o
  21   1   8        1.55        4.37      2.50 o
 -22   2   8       22.10       32.46      4.37 o
 -21   2   8       33.40       42.78      2.51 o
 -20   2   8        1.83        2.50      1.01 o
 -19   2   8        1.68        2.75      0.85 o
 -18   2   8        4.69        4.58      0.94 o
 -17   2   8        0.64        0.39      0.75 o
 -16   2   8        4.45        5.87      0.94 o
 -15   2   8        3.27        4.04      0.85 o
 -14   2   8       13.40       11.46      1.11 o
 -13   2   8       80.87       63.84      1.85 o
 -12   2   8       39.45       39.33      1.31 o
 -11   2   8       15.24       15.77      0.94 o
 -10   2   8       62.49       66.98      2.01 o
  -9   2   8       10.88       15.05      0.61 o
  -8   2   8      127.25      122.64      1.62 o
  -7   2   8      183.72      204.38      2.12 o
  -6   2   8      706.04      703.08      6.92 o
  -5   2   8      425.00      424.28      4.62 o
  -4   2   8      342.35      378.60      4.16 o
  -3   2   8       47.48       54.85      1.34 o
  -2   2   8       12.95       21.63      0.87 o
  -1   2   8      805.21      781.07      9.26 o
   0   2   8       22.43       10.77      0.73 o
   1   2   8        5.02        3.19      0.97 o
   2   2   8     6242.76     5907.59     59.77 o
   3   2   8     1463.30     1549.48     14.93 o
   4   2   8      134.07      136.69      5.62 o
   5   2   8      201.62      190.62      3.39 o
   6   2   8       12.58       21.88      1.26 o
   7   2   8      109.50      109.21      2.53 o
   8   2   8        0.30       -0.37      0.73 o
   9   2   8      794.90      746.21      9.16 o
  10   2   8      363.72      346.36      5.18 o
  11   2   8       78.94       73.74      2.07 o
  12   2   8        6.20        6.85      0.98 o
  13   2   8       23.63       17.04      1.79 o
  14   2   8        6.53        6.64      1.31 o
  15   2   8       20.98       16.68      1.87 o
  16   2   8        1.30        0.89      1.50 o
  17   2   8        2.45        0.62      3.12 o
  18   2   8       22.64       22.46      3.75 o
  19   2   8        0.33        3.12      2.50 o
  20   2   8       12.49        8.12      3.12 o
 -20   3   8        0.79       -0.39      1.27 o
 -19   3   8        0.00       -1.00      1.00 o
 -18   3   8        1.16        1.08      1.07 o
 -17   3   8        2.32        3.21      1.00 o
 -16   3   8        0.04        0.10      0.75 o
 -15   3   8        0.30        1.66      0.78 o
 -14   3   8        2.89        1.05      0.72 o
 -13   3   8       55.38       54.54      1.63 o
 -12   3   8       13.75       11.84      0.93 o
 -11   3   8        3.72        2.28      0.47 o
 -10   3   8        5.49       -0.16      0.89 o
  -9   3   8       17.46       19.55      1.42 o
  -8   3   8        5.34        5.24      0.92 o
  -7   3   8      109.55      103.50      2.31 o
  -6   3   8       70.08       72.49      1.98 o
  -5   3   8       76.80       85.80      2.22 o
  -4   3   8       82.22       73.25      2.09 o
  -3   3   8        0.05        0.12      0.73 o
  -2   3   8      401.13      379.92      5.40 o
  -1   3   8      140.40      111.25      2.45 o
   0   3   8      153.16      160.73      2.60 o
   1   3   8        2.33        1.67      1.54 o
   2   3   8        7.82        8.24      0.70 o
   3   3   8       10.27       11.46      0.90 o
   4   3   8        4.05        6.99      1.35 o
   5   3   8       19.95       24.72      3.03 o
   6   3   8       16.80       12.02      1.44 o
   7   3   8        5.28        0.68      1.78 o
   8   3   8       36.31       37.39      2.16 o
   9   3   8      128.33      123.08      3.95 o
  10   3   8      440.95      445.36      7.91 o
  11   3   8      114.92      107.05      3.47 o
  12   3   8       29.79       33.29      2.70 o
  13   3   8        2.24        1.49      1.14 o
  14   3   8        3.75        2.88      1.14 o
  15   3   8        1.02        0.18      1.06 o
  16   3   8        9.92       11.09      2.68 o
  17   3   8        6.27        7.79      1.60 o
  18   3   8       29.92       27.26      3.00 o
  19   3   8        5.25        8.50      2.50 o
  20   3   8        0.12       -2.50      2.50 o
 -18   4   8        0.00       -0.93      0.93 o
 -17   4   8        0.08       -0.46      0.94 o
 -16   4   8        0.11        0.99      1.16 o
 -15   4   8        4.83        6.70      1.00 o
 -14   4   8        0.28        0.50      1.28 o
 -13   4   8        0.02       -0.19      1.28 o
 -12   4   8       10.74        8.97      2.26 o
 -11   4   8       16.05       14.70      1.65 o
 -10   4   8        1.29        0.22      1.06 o
  -9   4   8       34.67       35.29      1.54 o
  -8   4   8        1.31        1.48      0.90 o
  -7   4   8       31.95       41.49      1.78 o
  -6   4   8        0.50        1.12      0.86 o
  -5   4   8       43.61       42.35      1.61 o
  -4   4   8       70.97       66.53      2.84 o
  -3   4   8       35.48       27.46      1.62 o
  -2   4   8        1.91        2.04      1.39 o
  -1   4   8      222.77      227.72      4.19 o
   0   4   8       66.22       71.37      2.33 o
   1   4   8       61.84       62.84      2.43 o
   2   4   8       96.96       89.85      2.53 o
   3   4   8        0.23        1.46      1.08 o
   4   4   8        5.94        1.25      1.08 o
   5   4   8       11.63        4.06      1.55 o
   6   4   8        1.76        2.56      1.28 o
   7   4   8       19.23       10.35      1.54 o
   8   4   8        0.02        0.21      1.08 o
   9   4   8        0.14       -0.28      1.17 o
  10   4   8        6.30        4.18      1.28 o
  11   4   8       34.25       28.23      4.15 o
  12   4   8       11.81       10.00      2.80 o
  13   4   8        0.31       -0.25      1.28 o
  14   4   8        0.18       -0.87      2.59 o
  15   4   8       30.41       34.21      2.06 o
  16   4   8        3.19        3.09      1.38 o
  17   4   8        2.87        2.19      1.60 o
  18   4   8        9.44       14.39      2.65 o
 -16   5   8        1.54        0.98      3.74 o
 -15   5   8        0.03       -1.10      1.65 o
 -14   5   8        2.47        2.46      2.07 o
 -13   5   8        0.27        2.06      1.65 o
 -12   5   8        3.55        2.40      1.65 o
 -11   5   8        2.64        2.81      1.38 o
 -10   5   8       12.62        8.84      1.46 o
  -9   5   8       12.14       15.92      1.90 o
  -8   5   8        6.69        9.30      1.65 o
  -7   5   8       67.30       67.23      3.11 o
  -6   5   8        0.09        0.00      1.62 o
  -5   5   8        4.66        6.45      1.44 o
  -4   5   8        9.82       10.95      1.54 o
  -3   5   8       20.11       21.03      1.90 o
  -2   5   8       48.03       51.17      2.52 o
  -1   5   8       12.41        9.77      1.65 o
   0   5   8        0.00       -0.54      0.99 o
   1   5   8        6.61        8.32      1.44 o
   2   5   8        4.34        5.83      1.44 o
   3   5   8        7.52        6.45      1.44 o
   4   5   8        0.00        0.42      1.08 o
   5   5   8        4.01        4.89      1.59 o
   6   5   8        4.73        3.87      1.28 o
   7   5   8       35.08       29.05      2.16 o
   8   5   8        4.92        0.96      1.39 o
   9   5   8       57.04       68.57      3.11 o
  10   5   8        4.17        2.85      1.54 o
  11   5   8       13.71       15.65      1.92 o
  12   5   8       14.03        9.15      1.73 o
  13   5   8        0.02       -1.12      1.28 o
  14   5   8        7.81        9.18      1.90 o
  15   5   8        1.94        1.96      1.73 o
 -11   6   8        3.09        2.99      1.62 o
 -10   6   8        4.53        4.72      1.62 o
  -9   6   8        3.02        2.45      1.65 o
  -8   6   8       22.33       25.87      2.38 o
  -7   6   8       39.33       37.50      2.63 o
  -6   6   8        9.63       11.43      1.90 o
  -5   6   8       26.82       28.61      3.12 o
  -4   6   8        2.64        4.32      1.65 o
  -3   6   8        5.64        7.34      1.80 o
  -2   6   8        9.29       12.49      2.40 o
  -1   6   8       13.55       14.22      2.65 o
   0   6   8        0.60        4.09      1.95 o
   1   6   8        4.61        3.75      2.81 o
   2   6   8        9.88        8.43      2.21 o
   3   6   8        4.54        4.02      1.95 o
   4   6   8        0.17        0.62      2.50 o
   5   6   8        6.69        6.45      1.95 o
   6   6   8        0.02       -0.62      1.77 o
   7   6   8        0.00       -1.77      1.77 o
   8   6   8        0.01        1.73      1.95 o
   9   6   8       17.41       22.99      2.84 o
  10   6   8        1.76        3.01      2.40 o
  11   6   8        1.30        0.42      1.95 o
  -1   7   8        5.65        0.00      2.50 o
   0   7   8        0.02        1.25      3.12 o
 -22   1   9        1.64        0.74      1.15 o
 -21   1   9        7.10        8.08      1.34 o
 -20   1   9       25.77       29.19      1.64 o
 -19   1   9        2.72        4.35      1.17 o
 -18   1   9        1.63        2.40      0.91 o
 -17   1   9        0.01        0.44      0.91 o
 -16   1   9        1.07        2.17      0.87 o
 -15   1   9       30.79       35.10      2.05 o
 -14   1   9      484.07      484.05      7.55 o
 -13   1   9       24.40       25.59      1.72 o
 -12   1   9      147.14      154.17      2.71 o
 -11   1   9       98.22       91.89      2.06 o
 -10   1   9      211.88      212.79      3.06 o
  -9   1   9       39.59       38.32      1.16 o
  -8   1   9       40.23       40.85      1.25 o
  -7   1   9        3.11        2.59      0.50 o
  -6   1   9       32.60       32.84      1.10 o
  -5   1   9      365.11      361.79      3.41 o
  -4   1   9      302.13      308.23      2.97 o
  -3   1   9       17.53       25.24      1.06 o
  -2   1   9       52.27       39.67      0.88 o
  -1   1   9      951.44      957.63      7.94 o
   0   1   9      687.79      708.49      6.13 o
   1   1   9       19.71       19.79      0.72 o
   2   1   9      124.08      113.57      1.71 o
   3   1   9      447.58      499.55      5.64 o
   4   1   9      280.38      289.90      4.05 o
   5   1   9     1127.66     1184.90     13.22 o
   6   1   9      126.79      161.81      3.71 o
   7   1   9       45.08       44.48      1.94 o
   8   1   9      128.25      142.10      2.39 o
   9   1   9        3.21        1.54      0.63 o
  10   1   9       13.14       15.02      0.92 o
  11   1   9        0.01       -0.67      0.67 o
  12   1   9       38.92       33.72      1.80 o
  13   1   9        3.95        0.62      0.91 o
  14   1   9       87.31       88.08      3.45 o
  15   1   9       34.01       30.39      4.68 o
  16   1   9        0.48       -0.94      1.32 o
  17   1   9        0.02       -1.56      2.19 o
  18   1   9       25.08       23.74      2.21 o
  19   1   9        0.03        1.25      1.32 o
  20   1   9        4.96        1.87      1.87 o
  21   1   9        3.17        4.37      2.50 o
 -21   2   9        3.09        3.27      1.22 o
 -20   2   9        6.56        7.90      1.16 o
 -19   2   9        0.01       -0.80      0.80 o
 -18   2   9        3.27        3.87      0.94 o
 -17   2   9       15.44       13.94      1.12 o
 -16   2   9       18.21       18.82      1.28 o
 -15   2   9       58.94       54.92      1.66 o
 -14   2   9      201.30      176.77      2.83 o
 -13   2   9        1.10       -0.04      0.69 o
 -12   2   9        4.20        1.10      0.67 o
 -11   2   9       51.50       48.43      1.37 o
 -10   2   9      144.11      138.15      1.92 o
  -9   2   9        3.90        4.86      0.58 o
  -8   2   9       11.15       10.62      0.71 o
  -7   2   9       10.94        3.92      0.37 o
  -6   2   9       39.97       48.93      1.30 o
  -5   2   9        9.22        4.76      0.70 o
  -4   2   9      257.14      227.88      2.96 o
  -3   2   9        0.70       -0.43      0.43 o
  -2   2   9        0.78        0.46      0.81 o
  -1   2   9      332.93      346.05      4.71 o
   0   2   9       60.20       52.19      1.58 o
   1   2   9      924.43      908.45      9.41 o
   2   2   9     1410.00     1460.49     18.61 o
   3   2   9      150.93      138.19      2.90 o
   4   2   9       28.89       27.42      1.98 o
   5   2   9      100.12      111.10      2.53 o
   6   2   9      123.39      137.35      2.85 o
   7   2   9       11.36       14.37      1.17 o
   8   2   9      179.71      173.35      4.60 o
   9   2   9       43.69       48.51      1.89 o
  10   2   9      180.95      208.46      4.38 o
  11   2   9      250.38      251.37      3.79 o
  12   2   9       26.73       36.21      1.43 o
  13   2   9        8.14        6.70      1.28 o
  14   2   9        0.67       -1.17      1.17 o
  15   2   9       17.71       21.23      2.40 o
  16   2   9        0.79        2.08      1.95 o
  17   2   9        5.61        5.62      2.50 o
  18   2   9        6.19        7.49      2.50 o
  19   2   9        0.04        2.50      2.50 o
  20   2   9        0.22       -0.62      1.87 o
 -20   3   9        2.08        0.92      1.24 o
 -19   3   9        3.90        2.30      1.11 o
 -18   3   9        3.64        2.67      1.11 o
 -17   3   9       11.03       14.38      1.17 o
 -16   3   9       18.28       18.57      1.31 o
 -15   3   9        8.11        8.18      1.01 o
 -14   3   9        2.87        2.82      0.98 o
 -13   3   9        2.05        0.03      0.74 o
 -12   3   9       23.28       24.24      1.03 o
 -11   3   9       12.13       10.59      1.14 o
 -10   3   9       21.23       19.77      1.38 o
  -9   3   9       92.64       86.68      2.21 o
  -8   3   9       42.47       35.23      2.72 o
  -7   3   9        2.69        1.18      0.98 o
  -6   3   9      854.15      793.09      8.75 o
  -5   3   9      165.58      146.20      3.33 o
  -4   3   9       14.11       18.06      1.26 o
  -3   3   9       99.65      119.88      2.66 o
  -2   3   9       28.36       29.83      1.46 o
  -1   3   9      107.24      100.85      2.39 o
   0   3   9      196.27      200.51      3.54 o
   1   3   9       42.38       32.40      1.15 o
   2   3   9      143.06      149.35      2.60 o
   3   3   9       56.11       66.64      2.14 o
   4   3   9        0.02       -1.08      1.08 o
   5   3   9       77.58       72.30      2.91 o
   6   3   9      100.40      105.22      3.11 o
   7   3   9        2.68        1.66      1.08 o
   8   3   9      152.08      155.47      4.07 o
   9   3   9       47.32       48.13      2.52 o
  10   3   9       81.94       88.00      3.35 o
  11   3   9      133.24      134.33      4.39 o
  12   3   9        0.00        0.34      1.17 o
  13   3   9        6.55        6.42      1.58 o
  14   3   9        3.51        4.36      1.35 o
  15   3   9        8.68       11.99      1.73 o
  16   3   9        3.39        5.23      1.71 o
  17   3   9        0.00        1.56      1.77 o
  18   3   9        8.05        9.26      2.81 o
  19   3   9        2.08        1.87      3.75 o
 -18   4   9       13.62       16.62      1.40 o
 -17   4   9        0.36        0.24      1.01 o
 -16   4   9        0.01       -0.64      1.35 o
 -15   4   9        0.34       -0.32      2.14 o
 -14   4   9        5.53        4.20      1.87 o
 -13   4   9        3.87        4.77      2.30 o
 -12   4   9       17.80       20.46      1.82 o
 -11   4   9        7.11        5.85      1.35 o
 -10   4   9        0.52        0.45      1.06 o
  -9   4   9       35.24       34.17      1.58 o
  -8   4   9       93.28       99.44      2.78 o
  -7   4   9        0.46        0.94      0.92 o
  -6   4   9      202.86      219.61      6.58 o
  -5   4   9       16.96       17.93      1.26 o
  -4   4   9        0.06       -0.04      0.99 o
  -3   4   9       40.23       37.75      1.78 o
  -2   4   9      172.11      161.21      3.56 o
  -1   4   9       97.49      107.87      3.42 o
   0   4   9      270.44      224.74      4.24 o
   1   4   9      258.83      262.11      4.63 o
   2   4   9      157.23      179.50      4.56 o
   3   4   9       98.85       94.58      3.35 o
   4   4   9       16.08       14.05      1.54 o
   5   4   9        2.36        6.77      1.44 o
   6   4   9        0.89        2.04      1.17 o
   7   4   9       36.09       26.15      2.02 o
   8   4   9       21.37       21.74      1.80 o
   9   4   9        3.12        3.75      1.44 o
  10   4   9       49.43       38.37      2.27 o
  11   4   9        4.60        7.25      1.65 o
  12   4   9        4.38        6.51      1.54 o
  13   4   9        0.29        0.25      1.28 o
  14   4   9        9.87        9.67      1.73 o
  15   4   9        1.30        1.20      1.54 o
  16   4   9        1.59        1.58      1.65 o
  17   4   9       11.60       14.65      2.84 o
 -15   5   9       13.71       14.86      2.38 o
 -14   5   9        0.53       -1.65      1.65 o
 -13   5   9        0.05        1.54      1.65 o
 -12   5   9       14.53       14.39      2.79 o
 -11   5   9        5.05        3.80      1.73 o
 -10   5   9       72.05       69.94      3.47 o
  -9   5   9        3.07       -0.24      1.24 o
  -8   5   9       34.99       41.63      2.25 o
  -7   5   9       12.77        9.14      1.65 o
  -6   5   9       27.79       37.82      2.38 o
  -5   5   9       29.52       29.93      2.20 o
  -4   5   9        1.50        0.87      1.28 o
  -3   5   9        8.16        7.88      1.54 o
  -2   5   9        0.66        1.50      1.28 o
  -1   5   9       31.59       37.59      2.12 o
   0   5   9       19.83       24.10      3.03 o
   1   5   9       11.44       13.08      2.35 o
   2   5   9       39.31       34.25      2.27 o
   3   5   9       14.97       12.94      1.65 o
   4   5   9        0.86        0.06      1.17 o
   5   5   9       12.37       14.82      1.80 o
   6   5   9       20.24       20.90      2.02 o
   7   5   9       12.93       10.13      1.65 o
   8   5   9        0.30       -0.87      1.28 o
   9   5   9        2.93        1.75      1.28 o
  10   5   9       14.59       13.35      1.90 o
  11   5   9        2.26        2.72      1.54 o
  12   5   9        0.22       -0.62      1.28 o
  13   5   9        1.45        1.06      1.65 o
  14   5   9       15.68       15.54      2.10 o
  15   5   9        0.01        1.87      2.21 o
 -11   6   9        0.16        0.77      1.90 o
 -10   6   9        2.11        2.50      1.56 o
  -9   6   9        7.05       11.35      1.87 o
  -8   6   9       20.92       40.33      2.88 o
  -7   6   9        2.27        1.34      1.65 o
  -6   6   9        0.39        0.91      1.65 o
  -5   6   9        1.33        3.89      1.65 o
  -4   6   9        1.35        2.81      1.54 o
  -3   6   9        0.58       -1.77      1.77 o
  -2   6   9        7.08        1.87      2.21 o
  -1   6   9        0.55        2.71      1.95 o
   0   6   9        1.70        0.21      1.95 o
   1   6   9        0.10        1.25      1.87 o
   2   6   9        3.35        1.73      1.95 o
   3   6   9        1.71        4.23      1.95 o
   4   6   9        2.65        5.31      2.81 o
   5   6   9        1.58        1.04      1.95 o
   6   6   9        0.20       -1.77      1.77 o
   7   6   9        0.38        0.07      2.19 o
   8   6   9        1.53        0.83      1.95 o
   9   6   9        1.07        2.50      2.21 o
  10   6   9        1.00        2.69      1.65 o
 -22   0  10        4.92        9.05      2.65 o
 -21   0  10        0.39        0.86      2.44 o
 -20   0  10        2.33        4.16      1.80 o
 -19   0  10       47.28       47.79      5.22 o
 -18   0  10        2.99        1.50      1.28 o
 -17   0  10       48.24       48.12      2.63 o
 -16   0  10       29.18       29.00      2.29 o
 -15   0  10       26.65       26.30      2.02 o
 -14   0  10       34.81       39.06      2.38 o
 -13   0  10       77.16       84.52      2.99 o
 -12   0  10      632.09      612.92      9.49 o
 -11   0  10       76.73       70.96      2.75 o
 -10   0  10        2.84        1.66      1.08 o
  -9   0  10       19.87       19.27      1.44 o
  -8   0  10      331.83      323.71      5.52 o
  -7   0  10       47.26       68.43      2.27 o
  -6   0  10      501.61      590.32      7.84 o
  -5   0  10     3453.49     3360.31     34.49 o
  -4   0  10      164.12      172.30      3.03 o
  -3   0  10      307.18      383.14      5.05 o
  -2   0  10        0.16       -0.12      0.47 o
  -1   0  10       79.20       86.23      1.89 o
   0   0  10      355.04      397.52      6.26 o
   1   0  10      125.41       98.53      3.29 o
   2   0  10      196.61      131.57      2.84 o
   3   0  10      167.07      167.31      3.39 o
   4   0  10       60.58       53.69      1.82 o
   5   0  10     1211.74     1329.95     16.89 o
   6   0  10      520.81      530.25      8.48 o
   7   0  10      126.90      129.20      6.48 o
   8   0  10       56.05       58.93      2.08 o
   9   0  10       51.61       45.57      3.75 o
  10   0  10        0.75        0.62      1.87 o
  11   0  10        1.02        1.25      1.87 o
  12   0  10      209.21      226.62      8.12 o
  13   0  10      160.07      154.20      6.87 o
  14   0  10      432.56      463.23     13.73 o
  15   0  10       25.61       41.20      3.75 o
  16   0  10      291.86      302.79     10.61 o
  17   0  10        9.10        9.99      2.50 o
  18   0  10        7.81        6.87      2.50 o
  19   0  10       95.50      116.12      6.24 o
  20   0  10        9.42        5.62      2.50 o
  21   0  10        7.32       14.98      3.12 o
 -21   1  10        0.04       -0.43      1.26 o
 -20   1  10        1.28        1.43      1.16 o
 -19   1  10        1.97        1.14      0.99 o
 -18   1  10        0.52        0.59      0.99 o
 -17   1  10       28.72       33.59      1.64 o
 -16   1  10        7.97        8.08      1.13 o
 -15   1  10      110.09       98.12      2.41 o
 -14   1  10       87.89       88.15      2.42 o
 -13   1  10      294.06      276.48      4.93 o
 -12   1  10       23.71       30.07      1.38 o
 -11   1  10      145.10      143.17      2.63 o
 -10   1  10       35.90       33.22      1.34 o
  -9   1  10      139.96      135.72      2.57 o
  -8   1  10       14.30       18.51      0.92 o
  -7   1  10        0.77        2.19      0.54 o
  -6   1  10       23.74       14.27      0.68 o
  -5   1  10        1.33        0.14      0.46 o
  -4   1  10       21.41       11.76      0.62 o
  -3   1  10      550.78      631.78      5.31 o
  -2   1  10      159.46      176.35      2.30 o
  -1   1  10       64.04       69.87      1.38 o
   0   1  10      733.62      766.73      6.66 o
   1   1  10      275.32      223.17      2.70 o
   2   1  10      146.03      143.31      2.21 o
   3   1  10      931.87      911.02      9.45 o
   4   1  10      423.54      384.37      4.66 o
   5   1  10        6.52        4.49      0.96 o
   6   1  10      185.81      170.03      6.88 o
   7   1  10      254.11      258.27      4.23 o
   8   1  10       59.56       58.99      1.89 o
   9   1  10      421.72      416.98      5.95 o
  10   1  10       12.73       11.17      1.17 o
  11   1  10       15.27       17.21      1.44 o
  12   1  10        4.09        0.00      1.32 o
  13   1  10       10.17        5.70      2.19 o
  14   1  10        0.49       -1.32      1.32 o
  15   1  10        5.83        3.66      1.50 o
  16   1  10       21.14       18.73      1.95 o
  17   1  10        0.13       -0.62      1.32 o
  18   1  10       13.09       13.01      2.19 o
  19   1  10        5.26        5.62      2.50 o
  20   1  10        0.92       -1.87      1.87 o
 -21   2  10        7.49        8.41      1.40 o
 -20   2  10        0.00       -0.58      0.91 o
 -19   2  10        6.04        3.41      0.96 o
 -18   2  10        0.89        0.83      0.85 o
 -17   2  10       15.76       12.32      1.12 o
 -16   2  10        0.73        0.49      0.80 o
 -15   2  10       38.32       40.28      1.50 o
 -14   2  10      162.56      166.67      3.50 o
 -13   2  10       30.83       20.82      1.07 o
 -12   2  10        1.59        0.86      0.74 o
 -11   2  10        3.77        2.30      0.98 o
 -10   2  10        9.27        6.79      0.69 o
  -9   2  10       80.92       78.83      1.60 o
  -8   2  10      310.70      295.40      3.86 o
  -7   2  10       53.47       54.17      1.20 o
  -6   2  10        4.53        5.17      0.70 o
  -5   2  10       48.28       39.16      1.31 o
  -4   2  10       14.02       21.92      0.96 o
  -3   2  10       15.24        9.65      0.79 o
  -2   2  10        1.58        1.40      1.51 o
  -1   2  10        5.55        5.80      0.73 o
   0   2  10      206.00      218.47      2.90 o
   1   2  10       48.32       49.55      1.27 o
   2   2  10       18.75       31.19      1.30 o
   3   2  10       11.21       15.61      1.25 o
   4   2  10      694.43      724.46      7.78 o
   5   2  10      140.38      125.71      2.76 o
   6   2  10       12.40       10.08      1.06 o
   7   2  10        6.45        3.97      1.17 o
   8   2  10       69.23       56.32      1.94 o
   9   2  10        3.39       -0.21      0.82 o
  10   2  10       34.94       32.32      1.75 o
  11   2  10        0.59        0.51      1.08 o
  12   2  10        0.71        1.48      1.17 o
  13   2  10        0.12       -1.04      1.08 o
  14   2  10       18.01       13.73      3.12 o
  15   2  10        0.49       -1.25      1.87 o
  16   2  10        0.18       -1.87      1.87 o
  17   2  10       14.23       14.36      3.12 o
  18   2  10        0.26       -0.62      1.87 o
  19   2  10        0.03        0.00      1.87 o
 -19   3  10        2.55        2.40      1.18 o
 -18   3  10        9.15        7.17      1.23 o
 -17   3  10        3.12        1.19      0.94 o
 -16   3  10        0.02       -0.60      0.88 o
 -15   3  10        1.79        3.64      0.83 o
 -14   3  10        4.65        1.81      0.77 o
 -13   3  10        2.72        1.69      0.63 o
 -12   3  10       15.17       15.93      1.72 o
 -11   3  10       16.68       15.33      1.26 o
 -10   3  10       13.32        9.26      1.26 o
  -9   3  10       49.15       44.88      1.65 o
  -8   3  10       18.88       20.43      1.26 o
  -7   3  10       83.58       76.72      2.33 o
  -6   3  10      973.88      990.86     10.65 o
  -5   3  10       98.70      106.98      2.85 o
  -4   3  10      165.24      153.92      2.92 o
  -3   3  10        5.98        5.93      0.98 o
  -2   3  10       48.91       59.03      2.01 o
  -1   3  10        9.82       12.93      1.24 o
   0   3  10      649.47      647.44      8.36 o
   1   3  10      627.50      678.56      8.68 o
   2   3  10        1.71        3.07      0.70 o
   3   3  10       61.81       70.74      2.75 o
   4   3  10       49.87       50.03      2.38 o
   5   3  10        0.36       -1.08      1.08 o
   6   3  10      120.79      116.25      3.50 o
   7   3  10       84.77       72.67      7.15 o
   8   3  10       14.61        9.56      1.65 o
   9   3  10      102.42       95.80      3.35 o
  10   3  10      145.52      153.57      4.56 o
  11   3  10       11.54       12.94      3.28 o
  12   3  10        4.28        3.44      1.55 o
  13   3  10        9.47       10.34      1.85 o
  14   3  10       16.33       17.60      1.90 o
  15   3  10       11.81       12.61      1.74 o
  16   3  10        5.41        6.99      2.08 o
  17   3  10       41.57       49.94      4.99 o
  18   3  10       33.29       36.83      4.37 o
 -17   4  10        6.53        4.56      1.73 o
 -16   4  10        3.76        6.83      1.90 o
 -15   4  10        3.04        0.31      3.16 o
 -14   4  10        4.21        2.50      1.54 o
 -13   4  10       42.19       49.12      2.75 o
 -12   4  10       17.96       14.65      1.82 o
 -11   4  10        0.35        0.94      1.28 o
 -10   4  10        5.61        8.69      1.38 o
  -9   4  10       24.41       18.89      1.42 o
  -8   4  10        2.22        0.91      1.14 o
  -7   4  10       17.00       14.63      1.26 o
  -6   4  10       71.36       80.00      2.31 o
  -5   4  10       20.04       24.92      2.02 o
  -4   4  10      316.56      314.93      5.44 o
  -3   4  10        0.28        0.87      0.99 o
  -2   4  10       19.33       16.18      1.46 o
  -1   4  10       40.57       34.15      1.93 o
   0   4  10        1.15       -0.18      0.99 o
   1   4  10        0.19       -0.62      1.17 o
   2   4  10      322.99      278.62      7.32 o
   3   4  10       21.20       32.45      4.12 o
   4   4  10        0.14        0.34      1.17 o
   5   4  10        0.87       -0.96      1.17 o
   6   4  10        4.59        7.05      1.54 o
   7   4  10        4.09        2.08      1.44 o
   8   4  10      110.96      102.38      3.71 o
   9   4  10        7.38        2.19      1.55 o
  10   4  10        0.96        0.94      1.28 o
  11   4  10       49.40       46.25      2.66 o
  12   4  10        1.01       -0.87      1.28 o
  13   4  10        0.77       -0.31      1.28 o
  14   4  10        1.07       -0.84      1.67 o
  15   4  10        0.01        1.04      1.67 o
  16   4  10        0.00        1.64      1.60 o
  17   4  10        0.00        0.62      3.12 o
 -14   5  10        0.66       -0.10      1.65 o
 -13   5  10        0.17        0.05      1.73 o
 -12   5  10       21.10       21.25      2.27 o
 -11   5  10        9.58        9.33      2.02 o
 -10   5  10        0.40       -0.36      2.29 o
  -9   5  10       38.30       38.31      2.52 o
  -8   5  10        6.57        5.97      1.53 o
  -7   5  10        8.22       14.24      1.68 o
  -6   5  10        4.27        9.26      1.65 o
  -5   5  10       17.59       18.89      2.02 o
  -4   5  10        0.24        2.06      1.28 o
  -3   5  10        3.78        3.25      1.28 o
  -2   5  10        1.64        1.97      1.14 o
  -1   5  10       14.55       10.56      1.65 o
   0   5  10       46.84       44.18      2.52 o
   1   5  10        7.54        9.31      1.63 o
   2   5  10        0.08        0.11      1.17 o
   3   5  10       55.88       51.94      2.88 o
   4   5  10       12.25        4.37      2.35 o
   5   5  10        0.87       -0.44      1.28 o
   6   5  10       11.37        9.06      1.84 o
   7   5  10        1.81        2.45      1.54 o
   8   5  10        7.72        8.20      1.65 o
   9   5  10        1.09        1.33      1.35 o
  10   5  10        5.34        7.30      1.65 o
  11   5  10        6.75        7.76      1.73 o
  12   5  10        6.75       12.46      2.02 o
  13   5  10        1.99        2.83      1.73 o
  14   5  10        0.03       -1.25      2.21 o
 -10   6  10        0.03        0.62      1.80 o
  -9   6  10        5.93        7.24      3.59 o
  -8   6  10        0.79        3.04      1.62 o
  -7   6  10        6.05        8.62      2.02 o
  -6   6  10       17.51       24.01      4.04 o
  -5   6  10        7.29        9.53      2.40 o
  -4   6  10       11.44       18.60      5.31 o
  -3   6  10        5.02        4.68      2.21 o
  -2   6  10        8.62       15.69      4.06 o
  -1   6  10        2.39        0.62      2.21 o
   0   6  10       10.80       15.03      4.06 o
   1   6  10        3.94        5.62      3.12 o
   2   6  10        2.05        4.79      1.95 o
   3   6  10        8.69        9.99      2.40 o
   4   6  10       10.67        9.03      2.40 o
   5   6  10       11.43       10.20      2.40 o
   6   6  10        0.04        0.94      1.77 o
   7   6  10       10.58        6.64      2.50 o
   8   6  10        4.90        3.12      2.50 o
   9   6  10        5.99        9.05      2.65 o
 -21   1  11       30.39       42.50      2.28 o
 -20   1  11        0.02        0.46      1.13 o
 -19   1  11        4.43        2.98      1.23 o
 -18   1  11        2.03        2.89      1.08 o
 -17   1  11        1.60       -0.01      0.88 o
 -16   1  11        2.80        3.32      1.33 o
 -15   1  11        1.23        0.95      0.93 o
 -14   1  11       71.24       76.65      2.20 o
 -13   1  11      171.01      165.80      3.05 o
 -12   1  11       30.62       32.82      1.48 o
 -11   1  11       82.47       84.21      2.08 o
 -10   1  11      163.77      166.25      2.88 o
  -9   1  11       99.78      107.89      2.20 o
  -8   1  11       42.06       44.46      1.33 o
  -7   1  11        7.98        6.32      0.67 o
  -6   1  11        2.59        2.42      0.61 o
  -5   1  11       48.17       51.40      1.29 o
  -4   1  11       88.12       96.40      2.45 o
  -3   1  11       27.71       27.10      1.00 o
  -2   1  11      474.91      494.97      4.74 o
  -1   1  11       60.95       53.59      1.22 o
   0   1  11       23.00       29.39      1.20 o
   1   1  11      244.50      263.10      3.28 o
   2   1  11       19.47       20.10      1.63 o
   3   1  11       73.64       82.02      1.83 o
   4   1  11      297.81      299.81      5.35 o
   5   1  11      204.41      192.97      3.32 o
   6   1  11        0.21       -0.67      0.67 o
   7   1  11        1.09        1.18      0.83 o
   8   1  11        9.57        5.05      1.17 o
   9   1  11       19.38       24.94      1.54 o
  10   1  11       82.35       85.14      2.64 o
  11   1  11        1.65       -1.04      1.04 o
  12   1  11       22.51       17.64      1.95 o
  13   1  11       15.63       14.52      1.95 o
  14   1  11        0.01       -1.32      1.32 o
  15   1  11        0.29       -1.04      1.04 o
  16   1  11        1.90        2.05      1.50 o
  17   1  11       42.52       49.25      8.43 o
  18   1  11        6.33        4.99      2.50 o
  19   1  11        3.93        5.62      2.50 o
  20   1  11        3.22        2.50      2.50 o
 -20   2  11        0.09        0.31      1.05 o
 -19   2  11        2.04        1.55      0.99 o
 -18   2  11        2.60        2.53      0.95 o
 -17   2  11        1.72        1.77      0.85 o
 -16   2  11        0.04       -0.05      0.77 o
 -15   2  11       20.47       15.83      1.07 o
 -14   2  11       18.19       20.53      1.38 o
 -13   2  11       19.35       20.47      1.38 o
 -12   2  11       36.22       33.77      1.72 o
 -11   2  11       55.83       44.46      1.60 o
 -10   2  11        3.28        2.25      0.69 o
  -9   2  11        7.97       10.48      0.81 o
  -8   2  11        0.39       -0.56      0.56 o
  -7   2  11        9.14       10.94      0.63 o
  -6   2  11        0.85        0.73      0.70 o
  -5   2  11      137.28      146.82      2.88 o
  -4   2  11       71.27       76.98      2.00 o
  -3   2  11      195.09      182.75      3.51 o
  -2   2  11       84.12       70.14      2.00 o
  -1   2  11       16.52       17.65      0.96 o
   0   2  11        0.58        0.62      0.60 o
   1   2  11      342.97      346.43      4.65 o
   2   2  11      230.16      214.23      3.34 o
   3   2  11       15.52       20.27      1.38 o
   4   2  11      652.50      678.48      8.79 o
   5   2  11       45.46       54.08      2.01 o
   6   2  11      100.29      111.42      4.96 o
   7   2  11       15.28        7.43      1.06 o
   8   2  11        0.35       -0.88      0.88 o
   9   2  11       13.57       11.61      1.19 o
  10   2  11      181.25      198.02      4.05 o
  11   2  11        1.86        0.80      1.50 o
  12   2  11        0.05       -1.32      1.32 o
  13   2  11       21.01       19.98      3.12 o
  14   2  11       11.18        6.87      2.50 o
  15   2  11        0.01        0.00      1.87 o
  16   2  11        0.08       -1.87      1.87 o
  17   2  11        0.98        1.25      2.50 o
  18   2  11       27.24       36.21      4.37 o
  19   2  11        1.95        1.25      2.50 o
 -19   3  11        2.15        2.96      1.49 o
 -18   3  11        2.70       -0.13      1.11 o
 -17   3  11        1.07       -0.11      0.81 o
 -16   3  11        0.28        0.78      0.79 o
 -15   3  11        7.45        7.95      1.28 o
 -14   3  11        0.00       -0.10      0.65 o
 -13   3  11        1.30        1.47      0.98 o
 -12   3  11        5.28        3.62      1.11 o
 -11   3  11        3.62        3.64      0.98 o
 -10   3  11       13.52       12.07      1.21 o
  -9   3  11        0.48       -0.31      0.81 o
  -8   3  11       18.49       17.72      1.26 o
  -7   3  11      211.18      237.45      3.95 o
  -6   3  11      119.44      129.41      3.10 o
  -5   3  11       83.48       80.80      2.96 o
  -4   3  11      414.19      418.46      5.54 o
  -3   3  11      114.58      133.42      2.76 o
  -2   3  11      135.39      124.86      2.67 o
  -1   3  11      338.71      342.57      4.72 o
   0   3  11      243.44      221.73      4.07 o
   1   3  11        0.78        1.08      1.81 o
   2   3  11       14.19        7.72      1.53 o
   3   3  11       36.69       42.74      4.04 o
   4   3  11       28.57       22.50      2.20 o
   5   3  11       49.21       43.59      3.12 o
   6   3  11        2.76        1.89      3.24 o
   7   3  11       13.22       14.01      1.68 o
   8   3  11        7.83       11.79      2.04 o
   9   3  11       12.58        8.04      1.54 o
  10   3  11       68.60       64.47      2.99 o
  11   3  11        1.15        1.66      1.44 o
  12   3  11       17.41       15.13      1.90 o
  13   3  11       27.74       31.36      2.34 o
  14   3  11        5.37        4.37      1.87 o
  15   3  11       13.10       12.49      3.12 o
  16   3  11        6.85        6.87      3.12 o
  17   3  11        0.99        4.37      2.50 o
 -17   4  11        7.26       11.08      2.10 o
 -16   4  11        0.34        0.09      2.19 o
 -15   4  11        1.94        2.63      1.73 o
 -14   4  11       30.22       39.68      2.63 o
 -13   4  11        1.41        1.99      1.43 o
 -12   4  11        4.05        6.89      1.43 o
 -11   4  11        0.40       -1.06      1.06 o
 -10   4  11        0.18        0.71      1.06 o
  -9   4  11        2.40        2.00      1.28 o
  -8   4  11       31.17       24.60      2.78 o
  -7   4  11        1.72        1.73      1.14 o
  -6   4  11        8.61        9.62      1.54 o
  -5   4  11       98.47       96.74      3.03 o
  -4   4  11        1.36        0.10      1.14 o
  -3   4  11        0.90        0.53      1.14 o
  -2   4  11       36.53       39.40      1.96 o
  -1   4  11       16.65       17.56      1.46 o
   0   4  11        4.35        4.79      1.44 o
   1   4  11       58.48       50.07      2.63 o
   2   4  11       71.65       81.97      4.31 o
   3   4  11       10.44       10.75      1.80 o
   4   4  11       76.95       69.31      2.99 o
   5   4  11        0.11        0.42      1.08 o
   6   4  11        5.72        3.95      1.44 o
   7   4  11        3.05        2.21      1.17 o
   8   4  11        5.80        8.00      1.54 o
   9   4  11       53.96       50.80      3.73 o
  10   4  11       12.99       15.60      1.90 o
  11   4  11        4.48        0.50      1.28 o
  12   4  11       32.85       36.89      3.40 o
  13   4  11        0.05       -1.21      1.35 o
  14   4  11        9.84       10.50      1.90 o
  15   4  11        0.00       -0.13      1.54 o
  16   4  11        0.55        0.00      3.12 o
 -14   5  11        0.00        0.89      1.73 o
 -13   5  11        0.02       -0.67      1.65 o
 -12   5  11        0.27       -0.53      1.65 o
 -11   5  11        1.76        0.67      1.65 o
 -10   5  11        4.99        3.07      2.22 o
  -9   5  11        6.59        9.23      2.39 o
  -8   5  11        1.45        2.54      1.54 o
  -7   5  11        3.06        0.69      1.35 o
  -6   5  11        4.14        4.99      1.54 o
  -5   5  11        5.03        2.64      1.65 o
  -4   5  11       32.71       36.17      3.96 o
  -3   5  11       21.75       23.74      2.65 o
  -2   5  11       16.70       14.98      2.35 o
  -1   5  11       35.33       32.20      2.73 o
   0   5  11        4.81        3.46      1.65 o
   1   5  11       12.89       10.36      1.97 o
   2   5  11        2.58        3.12      1.44 o
   3   5  11        3.07        0.50      1.28 o
   4   5  11       17.61       18.41      2.58 o
   5   5  11        5.72        6.90      1.54 o
   6   5  11        0.03       -0.44      1.28 o
   7   5  11        0.47       -1.28      1.28 o
   8   5  11        1.66        0.42      1.44 o
   9   5  11        1.10        3.21      1.54 o
  10   5  11       12.74       16.87      2.02 o
  11   5  11        4.48        9.39      1.90 o
  12   5  11       16.27       21.19      2.38 o
  13   5  11       10.61       11.86      2.65 o
  -9   6  11        2.89        5.96      2.40 o
  -8   6  11        3.31        2.97      1.90 o
  -7   6  11        4.34        4.44      1.90 o
  -6   6  11        0.46        5.62      2.65 o
  -5   6  11        7.52       15.52      2.84 o
  -4   6  11        4.00        5.62      2.65 o
  -3   6  11       10.64        8.43      2.65 o
  -2   6  11        1.81        1.56      2.21 o
  -1   6  11        6.81        7.95      2.40 o
   0   6  11        6.17        3.75      2.40 o
   1   6  11        0.04       -0.90      2.50 o
   2   6  11        5.23        4.37      3.75 o
   3   6  11        5.12        5.28      3.75 o
   4   6  11        2.11        1.87      2.21 o
   5   6  11        0.06       -1.87      2.81 o
   6   6  11        1.37        3.86      2.40 o
   7   6  11        0.00        1.56      2.21 o
   8   6  11        0.28       -2.50      2.50 o
 -21   0  12       14.36       16.23      3.75 o
 -20   0  12       37.67       55.30      3.24 o
 -19   0  12        3.38        6.43      1.90 o
 -18   0  12        3.45        5.62      1.65 o
 -17   0  12        0.15       -0.75      1.28 o
 -16   0  12        0.72        0.00      2.06 o
 -15   0  12       27.38       21.79      1.90 o
 -14   0  12       75.22       62.84      3.14 o
 -13   0  12      173.18      174.21      5.58 o
 -12   0  12        5.12        6.03      1.44 o
 -11   0  12      441.92      437.98      7.68 o
 -10   0  12      368.99      370.97      6.60 o
  -9   0  12       39.70       33.66      2.78 o
  -8   0  12       15.09        9.19      1.43 o
  -7   0  12       14.84       15.66      1.44 o
  -6   0  12       25.85       29.06      2.88 o
  -5   0  12        7.57        4.60      0.91 o
  -4   0  12      794.80      796.09     10.80 o
  -3   0  12       26.98       40.91      1.65 o
  -2   0  12     1133.22     1029.28     13.19 o
  -1   0  12      403.33      415.21      6.32 o
   0   0  12        3.81        5.83      1.04 o
   1   0  12       33.29       43.08      3.75 o
   2   0  12      292.19      295.07      8.43 o
   3   0  12      666.87      625.70     11.10 o
   4   0  12       60.28       57.62      3.75 o
   5   0  12      459.27      523.21     12.49 o
   6   0  12        1.95        3.33      1.25 o
   7   0  12      217.45      230.37      8.74 o
   8   0  12      286.17      301.54     10.61 o
   9   0  12       46.99       45.57      3.75 o
  10   0  12        0.53       -0.62      1.87 o
  11   0  12        0.09       -1.87      1.87 o
  12   0  12       34.44       28.09      3.12 o
  13   0  12       84.14       92.40      5.62 o
  14   0  12      213.94      222.88      8.74 o
  15   0  12       51.25       56.81      4.37 o
  16   0  12       33.05       30.59      3.75 o
  17   0  12      121.33      119.24      6.24 o
  18   0  12       45.64       53.69      4.99 o
  19   0  12        0.00        1.87      2.50 o
  20   0  12        0.05       -0.62      2.50 o
 -20   1  12        0.63        1.02      1.36 o
 -19   1  12        1.12        1.11      1.13 o
 -18   1  12        8.89        8.75      1.28 o
 -17   1  12        0.10       -0.39      0.96 o
 -16   1  12        0.19       -0.87      0.87 o
 -15   1  12        4.91        4.44      1.13 o
 -14   1  12       86.47       76.91      2.20 o
 -13   1  12       47.49       46.57      1.78 o
 -12   1  12       57.27       61.36      1.94 o
 -11   1  12      134.26      143.32      2.75 o
 -10   1  12        2.50        2.05      0.87 o
  -9   1  12      134.44      129.97      2.50 o
  -8   1  12       76.51       64.47      1.77 o
  -7   1  12       78.72       83.02      1.97 o
  -6   1  12        6.49        7.34      0.67 o
  -5   1  12       31.15       31.41      1.12 o
  -4   1  12       38.39       39.84      1.10 o
  -3   1  12       60.82       53.48      1.30 o
  -2   1  12       19.66       20.68      1.07 o
  -1   1  12       55.52       44.84      1.21 o
   0   1  12      103.63      102.53      1.75 o
   1   1  12      152.44      134.85      2.51 o
   2   1  12       33.30       41.26      1.40 o
   3   1  12      619.63      614.67      7.77 o
   4   1  12       24.57       20.52      1.24 o
   5   1  12      117.26      127.38      5.31 o
   6   1  12        3.53        3.48      0.91 o
   7   1  12       80.18       94.05      2.84 o
   8   1  12       82.68       76.44      3.47 o
   9   1  12      140.38      155.88      4.46 o
  10   1  12      112.12      132.06      7.49 o
  11   1  12      114.62      112.27      4.18 o
  12   1  12        5.76        9.53      1.77 o
  13   1  12       11.88       12.45      1.95 o
  14   1  12        3.11        0.62      1.32 o
  15   1  12       40.54       46.96      3.09 o
  16   1  12       14.89       15.30      2.21 o
  17   1  12        0.67        0.00      1.32 o
  18   1  12        1.70        1.87      2.50 o
  19   1  12        0.00        3.12      2.50 o
 -20   2  12        1.38        4.13      1.65 o
 -19   2  12       16.33       17.39      1.57 o
 -18   2  12        5.10        7.20      1.06 o
 -17   2  12        0.20       -0.02      0.87 o
 -16   2  12        0.41       -0.65      0.98 o
 -15   2  12        3.75        4.66      0.94 o
 -14   2  12        0.03       -0.91      0.91 o
 -13   2  12        6.33        7.53      1.17 o
 -12   2  12        1.66        1.37      1.12 o
 -11   2  12        3.98        2.56      0.91 o
 -10   2  12       12.21       12.71      0.79 o
  -9   2  12       13.45        9.71      1.02 o
  -8   2  12       29.65       23.75      1.06 o
  -7   2  12       15.10        9.80      0.54 o
  -6   2  12       12.36       13.34      1.16 o
  -5   2  12      189.11      205.34      3.34 o
  -4   2  12       79.37       77.18      2.21 o
  -3   2  12        0.04       -0.67      0.67 o
  -2   2  12        0.00        1.25      0.87 o
  -1   2  12       50.53       57.61      1.65 o
   0   2  12      313.77      308.79      4.06 o
   1   2  12      120.02      134.30      3.28 o
   2   2  12        3.16        0.28      0.75 o
   3   2  12      133.65      127.92      3.01 o
   4   2  12      279.60      288.22      4.96 o
   5   2  12       11.05       10.30      1.14 o
   6   2  12        5.99        6.20      1.06 o
   7   2  12        0.01       -0.42      1.08 o
   8   2  12        4.98        2.16      1.17 o
   9   2  12       59.73       49.78      2.54 o
  10   2  12       28.03       29.58      2.40 o
  11   2  12      126.44       79.29      4.37 o
  12   2  12       67.43       69.30      5.62 o
  13   2  12        0.40        1.87      2.50 o
  14   2  12        0.89       -0.62      2.50 o
  15   2  12        1.17        2.50      2.50 o
  16   2  12        8.46       11.24      3.12 o
  17   2  12        2.89        1.25      2.50 o
  18   2  12        1.38        2.50      2.50 o
 -18   3  12        4.84        4.97      1.17 o
 -17   3  12        0.12        0.21      0.86 o
 -16   3  12        7.33        7.31      1.58 o
 -15   3  12        1.01        1.22      0.91 o
 -14   3  12        3.76        2.24      1.11 o
 -13   3  12        0.04       -0.92      0.92 o
 -12   3  12        0.84        1.06      1.11 o
 -11   3  12       19.72       23.63      1.80 o
 -10   3  12        9.99       13.51      1.23 o
  -9   3  12       27.78       23.82      1.49 o
  -8   3  12      115.96      100.27      3.96 o
  -7   3  12        1.49       -0.87      1.02 o
  -6   3  12       19.56       19.77      2.16 o
  -5   3  12        3.47        7.78      1.11 o
  -4   3  12       16.18       17.05      1.21 o
  -3   3  12        4.84        2.22      1.16 o
  -2   3  12      118.32      111.51      2.56 o
  -1   3  12       42.29       32.96      1.48 o
   0   3  12      310.99      282.83      4.88 o
   1   3  12     1115.50     1082.30     15.61 o
   2   3  12      287.71      244.07      5.74 o
   3   3  12      305.47      284.59      6.11 o
   4   3  12      256.93      251.17      5.64 o
   5   3  12        8.53        3.12      1.54 o
   6   3  12       61.72       67.73      2.99 o
   7   3  12        6.59        4.58      1.44 o
   8   3  12        0.07       -1.28      1.28 o
   9   3  12       42.48       41.29      2.38 o
  10   3  12       48.08       43.92      2.47 o
  11   3  12       41.41       28.32      2.65 o
  12   3  12        3.18        3.66      1.50 o
  13   3  12       19.45       16.23      3.75 o
  14   3  12        1.42        0.00      1.87 o
  15   3  12        6.15        9.99      3.12 o
  16   3  12        0.14       -0.62      1.87 o
 -16   4  12        0.81        0.00      1.48 o
 -15   4  12        2.98        6.42      1.82 o
 -14   4  12        4.82        8.29      1.82 o
 -13   4  12        5.31        6.39      1.65 o
 -12   4  12        4.23        4.85      1.65 o
 -11   4  12        0.33        0.93      1.10 o
 -10   4  12        2.45       -0.62      1.08 o
  -9   4  12       11.05       13.12      1.73 o
  -8   4  12        2.16        2.21      1.14 o
  -7   4  12        0.62        1.66      1.44 o
  -6   4  12       16.90       19.12      2.89 o
  -5   4  12       10.16        8.23      1.54 o
  -4   4  12        1.10        1.36      1.17 o
  -3   4  12       25.62       23.77      1.57 o
  -2   4  12        6.48        5.19      1.14 o
  -1   4  12        2.65       -0.56      1.28 o
   0   4  12        4.56        5.20      1.44 o
   1   4  12        3.08        6.11      1.54 o
   2   4  12        4.49        4.16      1.44 o
   3   4  12       19.89       20.84      2.02 o
   4   4  12       38.66       39.60      3.74 o
   5   4  12        0.89       -1.06      1.28 o
   6   4  12        0.78        1.04      1.44 o
   7   4  12        1.60        0.87      1.28 o
   8   4  12        0.74       -0.49      1.59 o
   9   4  12        0.08        0.98      1.54 o
  10   4  12        9.34       11.89      1.90 o
  11   4  12       17.53       21.44      2.27 o
  12   4  12        1.41        1.69      1.54 o
  13   4  12        0.03       -0.90      1.35 o
  14   4  12        4.86        4.09      3.12 o
 -13   5  12        2.45        2.06      1.90 o
 -12   5  12        1.64        2.02      1.90 o
 -11   5  12        0.68       -0.83      1.81 o
 -10   5  12        6.29        3.31      1.65 o
  -9   5  12        0.21        0.31      1.54 o
  -8   5  12        0.35        0.82      1.65 o
  -7   5  12        5.76        2.93      1.65 o
  -6   5  12        1.01        1.19      1.28 o
  -5   5  12        0.06        0.62      1.28 o
  -4   5  12        1.55        0.62      2.50 o
  -3   5  12        0.30        2.19      1.77 o
  -2   5  12        1.14       -0.54      1.54 o
  -1   5  12        0.83       -1.00      1.85 o
   0   5  12       43.04       40.98      2.75 o
   1   5  12        5.66        5.19      1.65 o
   2   5  12        4.61        5.95      1.65 o
   3   5  12       35.49       40.22      3.59 o
   4   5  12       28.67       27.58      2.38 o
   5   5  12        1.19        0.62      1.44 o
   6   5  12        6.04        4.99      1.80 o
   7   5  12        0.32        0.67      1.54 o
   8   5  12       12.99       14.18      2.02 o
   9   5  12        1.00        1.83      1.54 o
  10   5  12        3.20        5.09      1.65 o
  11   5  12       35.15       45.60      2.91 o
  12   5  12        2.54        2.02      1.65 o
  -7   6  12        1.88        4.37      3.12 o
  -6   6  12       10.86       16.11      2.84 o
  -5   6  12        2.14        6.87      3.75 o
  -4   6  12       14.24       21.23      4.37 o
  -3   6  12        6.10       10.04      2.65 o
  -2   6  12        2.39        3.58      2.40 o
  -1   6  12        0.62        0.07      1.95 o
   0   6  12        4.98        2.50      2.21 o
   1   6  12        1.70        0.00      3.12 o
   2   6  12        0.90        2.19      2.21 o
   3   6  12       14.88       20.92      3.09 o
   4   6  12        2.35        3.75      3.43 o
   5   6  12       11.41       15.74      6.56 o
   6   6  12        5.34        8.12      3.75 o
 -20   1  13        4.05        3.18      2.81 o
 -19   1  13        0.09        0.62      1.08 o
 -18   1  13        3.10        2.45      1.09 o
 -17   1  13        1.26       -0.34      1.05 o
 -16   1  13        6.26        4.56      1.17 o
 -15   1  13        1.97        1.28      0.99 o
 -14   1  13       32.49       35.81      1.73 o
 -13   1  13       25.10       22.73      1.43 o
 -12   1  13        1.24        1.10      0.87 o
 -11   1  13       85.79       87.48      2.28 o
 -10   1  13        0.00       -0.25      0.83 o
  -9   1  13        6.74        5.80      0.91 o
  -8   1  13        2.12        2.36      0.79 o
  -7   1  13        5.55        5.06      0.97 o
  -6   1  13       21.36       18.04      1.05 o
  -5   1  13       77.13       72.48      1.73 o
  -4   1  13       12.86       15.51      0.82 o
  -3   1  13        9.24        8.62      0.72 o
  -2   1  13       17.17       14.02      0.87 o
  -1   1  13        0.35        1.96      0.60 o
   0   1  13        8.97        8.11      0.99 o
   1   1  13      401.98      404.80      5.81 o
   2   1  13       26.83       22.54      1.38 o
   3   1  13       35.24       28.46      1.62 o
   4   1  13        3.00        2.55      1.17 o
   5   1  13       57.57       59.79      3.29 o
   6   1  13       26.31       29.34      1.73 o
   7   1  13        5.92        3.23      2.33 o
   8   1  13        0.51       -0.91      0.91 o
   9   1  13        5.99        2.85      1.87 o
  10   1  13       49.96       51.47      3.75 o
  11   1  13       46.23       48.36      3.75 o
  12   1  13        5.62        6.62      1.77 o
  13   1  13        7.40        7.88      1.77 o
  14   1  13       15.88       15.09      2.21 o
  15   1  13        2.09       -0.09      1.50 o
  16   1  13       33.75       40.89      2.84 o
  17   1  13        0.83        3.75      2.50 o
  18   1  13        2.27        5.62      3.12 o
  19   1  13        8.79        6.87      3.12 o
 -19   2  13        1.05        1.76      1.20 o
 -18   2  13        6.34        6.16      1.09 o
 -17   2  13        0.43        0.48      0.94 o
 -16   2  13        0.13        0.58      0.79 o
 -15   2  13       72.56       69.22      2.20 o
 -14   2  13        4.45        5.23      1.17 o
 -13   2  13       70.34       74.21      2.78 o
 -12   2  13      163.01      162.40      3.14 o
 -11   2  13        1.94        2.50      0.91 o
 -10   2  13       24.38       21.00      1.31 o
  -9   2  13        8.90        7.66      0.80 o
  -8   2  13       18.48       22.78      0.90 o
  -7   2  13        2.12        1.39      0.70 o
  -6   2  13      279.54      272.52      4.18 o
  -5   2  13       78.26       73.84      2.05 o
  -4   2  13       24.12       36.80      1.44 o
  -3   2  13        2.71        1.10      0.78 o
  -2   2  13        5.01        3.86      0.78 o
  -1   2  13       13.69       14.47      2.25 o
   0   2  13      203.56      233.66      3.95 o
   1   2  13      166.62      156.88      3.27 o
   2   2  13      157.98      164.19      4.17 o
   3   2  13       10.58        4.88      1.94 o
   4   2  13       33.06       35.36      1.97 o
   5   2  13        9.75       14.09      1.85 o
   6   2  13       14.26       16.11      1.54 o
   7   2  13       65.00       64.65      3.02 o
   8   2  13       14.91       14.21      1.54 o
   9   2  13       17.99       11.54      1.54 o
  10   2  13      181.65      125.48      5.62 o
  11   2  13       28.49       22.47      3.75 o
  12   2  13       54.26       63.68      5.62 o
  13   2  13       31.78       27.47      4.37 o
  14   2  13        4.87        3.75      2.50 o
  15   2  13        1.06       -2.50      2.50 o
  16   2  13        0.24        0.62      2.50 o
  17   2  13        5.61        8.74      3.12 o
 -17   3  13        3.67        4.34      0.88 o
 -16   3  13        8.33       11.27      1.38 o
 -15   3  13        1.48        0.40      1.37 o
 -14   3  13       43.48       47.09      2.17 o
 -13   3  13        1.99        1.98      1.21 o
 -12   3  13        1.72        0.29      0.98 o
 -11   3  13        5.87        8.50      1.26 o
 -10   3  13        2.20        0.70      0.98 o
  -9   3  13       24.53       23.87      1.44 o
  -8   3  13       22.27       25.74      1.86 o
  -7   3  13      209.15      208.89      3.68 o
  -6   3  13        6.84        9.64      1.90 o
  -5   3  13        0.69        1.74      0.95 o
  -4   3  13      365.68      352.72      4.96 o
  -3   3  13       32.21       33.06      1.56 o
  -2   3  13        0.87       -0.34      1.17 o
  -1   3  13       26.71       13.39      1.65 o
   0   3  13        5.30        6.78      1.35 o
   1   3  13       34.11       30.45      2.84 o
   2   3  13      326.90      328.91      8.74 o
   3   3  13       20.48       18.27      2.50 o
   4   3  13      162.28      166.52      5.69 o
   5   3  13        8.24        9.12      1.95 o
   6   3  13        3.11        0.94      1.77 o
   7   3  13       70.24       75.41      3.73 o
   8   3  13      106.64      111.20      4.62 o
   9   3  13        0.69        0.94      1.77 o
  10   3  13       17.24       16.07      3.43 o
  11   3  13        8.03        8.65      1.95 o
  12   3  13        1.51        0.62      2.50 o
  13   3  13        0.55        0.00      2.50 o
  14   3  13        1.32       -1.25      2.50 o
  15   3  13        0.22        1.25      2.50 o
 -15   4  13        0.04       -1.58      1.65 o
 -14   4  13        4.26        4.64      1.82 o
 -13   4  13        0.29       -0.34      1.43 o
 -12   4  13        0.64        0.85      1.43 o
 -11   4  13        0.04       -0.83      1.19 o
 -10   4  13        1.80        2.45      1.54 o
  -9   4  13        6.01        6.66      2.43 o
  -8   4  13        0.00       -1.57      1.57 o
  -7   4  13       15.95       16.37      2.39 o
  -6   4  13        0.00       -0.69      1.28 o
  -5   4  13        0.30        3.75      1.44 o
  -4   4  13       14.17       15.00      2.06 o
  -3   4  13        1.66        1.56      1.77 o
  -2   4  13        0.37       -0.94      1.77 o
  -1   4  13       21.40       17.47      4.99 o
   0   4  13       19.62       15.30      2.21 o
   1   4  13        4.78        1.56      1.77 o
   2   4  13       18.26       23.99      2.65 o
   3   4  13       19.81       12.81      2.21 o
   4   4  13        4.66        5.08      1.54 o
   5   4  13        1.10        1.00      2.00 o
   6   4  13        2.89        3.66      1.54 o
   7   4  13       11.64       11.94      2.50 o
   8   4  13       48.52       51.66      3.53 o
   9   4  13        2.60        6.56      2.21 o
  10   4  13       16.08       10.70      3.75 o
  11   4  13       31.44       25.95      6.24 o
  12   4  13        8.56       18.19      2.65 o
  13   4  13       10.07        9.74      2.21 o
 -12   5  13        2.82        1.19      2.40 o
 -11   5  13        1.09       -1.25      1.73 o
 -10   5  13       26.63       27.97      2.47 o
  -9   5  13        0.07       -0.67      2.20 o
  -8   5  13       20.59       22.64      2.54 o
  -7   5  13       22.85       22.25      2.27 o
  -6   5  13        0.11        0.07      2.37 o
  -5   5  13        0.38        0.69      3.43 o
  -4   5  13       25.27       34.96      4.99 o
  -3   5  13        0.01       -0.62      1.87 o
  -2   5  13        0.60       -0.94      1.77 o
  -1   5  13        2.97        3.40      1.95 o
   0   5  13        0.10       -1.56      1.77 o
   1   5  13       17.04       23.37      2.84 o
   2   5  13        9.60       13.52      2.16 o
   3   5  13        0.42        2.14      1.54 o
   4   5  13       24.61       26.06      2.90 o
   5   5  13        7.08        4.61      2.44 o
   6   5  13        0.02       -0.62      1.54 o
   7   5  13        9.77       10.99      1.90 o
   8   5  13        0.14       -1.83      2.20 o
   9   5  13        0.00       -0.91      1.65 o
  10   5  13        0.15       -0.96      1.65 o
  11   5  13        6.55        6.02      2.50 o
  -2   6  13        6.83        6.24      3.75 o
  -1   6  13        0.25       -3.12      3.12 o
   0   6  13        0.08       -3.12      3.12 o
   1   6  13        4.06        1.56      2.21 o
   2   6  13       15.65       25.40      4.06 o
   3   6  13        0.03       -1.87      3.12 o
   4   6  13        9.87       11.24      4.37 o
 -19   0  14        5.53        6.36      2.40 o
 -18   0  14        2.07        3.53      1.73 o
 -17   0  14       33.06       31.11      2.53 o
 -16   0  14        0.00       -1.28      1.28 o
 -15   0  14       17.77       16.54      2.02 o
 -14   0  14       27.87       22.30      2.61 o
 -13   0  14       39.92       43.89      2.63 o
 -12   0  14        0.17        2.05      1.54 o
 -11   0  14      456.10      470.12      8.16 o
 -10   0  14      276.94      270.28      5.64 o
  -9   0  14        0.04        2.44      1.17 o
  -8   0  14      226.63      228.72      4.92 o
  -7   0  14       67.48       68.52      2.91 o
  -6   0  14       25.26       26.30      1.65 o
  -5   0  14       12.24        9.52      1.28 o
  -4   0  14      158.73      175.37      3.67 o
  -3   0  14      304.25      296.48      5.23 o
  -2   0  14      266.77      265.22      4.68 o
  -1   0  14      111.14      113.62      4.99 o
   0   0  14        3.01        2.81      1.32 o
   1   0  14        3.33       -0.12      1.04 o
   2   0  14      286.28      286.78      6.45 o
   3   0  14       37.93       28.96      3.12 o
   4   0  14      142.20      158.71      4.49 o
   5   0  14       37.68       23.10      3.75 o
   6   0  14       77.90       73.04      5.62 o
   7   0  14       95.93       80.53      5.62 o
   8   0  14      188.34      187.91      8.74 o
   9   0  14        7.83        9.99      2.50 o
  10   0  14       18.26       14.98      3.12 o
  11   0  14       28.14       27.47      3.75 o
  12   0  14       14.72       11.86      3.12 o
  13   0  14        0.52       -0.62      2.50 o
  14   0  14       15.37        8.12      2.50 o
  15   0  14        1.77        0.00      2.50 o
  16   0  14       39.73       43.08      4.37 o
  17   0  14       37.84       46.82      4.37 o
  18   0  14       31.05       31.84      3.75 o
 -19   1  14        3.37        2.50      1.73 o
 -18   1  14        2.12        0.49      1.13 o
 -17   1  14        1.00        0.12      1.05 o
 -16   1  14        0.00       -0.53      0.96 o
 -15   1  14        2.95        3.63      1.13 o
 -14   1  14        9.66        6.85      1.17 o
 -13   1  14       17.25       14.05      1.31 o
 -12   1  14       16.00       16.71      1.63 o
 -11   1  14       35.72       35.52      1.63 o
 -10   1  14       26.10       22.24      1.31 o
  -9   1  14        0.57        0.00      0.83 o
  -8   1  14       21.34       19.26      1.22 o
  -7   1  14        1.28        3.27      0.87 o
  -6   1  14      307.69      301.15      3.99 o
  -5   1  14       78.60       71.85      1.77 o
  -4   1  14        0.44        0.18      0.64 o
  -3   1  14      143.94      138.31      2.59 o
  -2   1  14       39.68       45.75      2.10 o
  -1   1  14        9.24        6.41      1.06 o
   0   1  14      110.84      128.19      5.49 o
   1   1  14       31.42       34.46      1.70 o
   2   1  14        0.01       -0.62      0.82 o
   3   1  14       62.51       64.46      2.57 o
   4   1  14      169.20      153.81     22.16 o
   5   1  14       31.96       25.64      3.67 o
   6   1  14       64.63       66.28      2.57 o
   7   1  14        6.00        7.42      2.19 o
   8   1  14       20.07       21.93      2.40 o
   9   1  14        5.97        4.45      1.61 o
  10   1  14        1.97        1.56      1.77 o
  11   1  14       42.43       46.43      6.24 o
  12   1  14       49.30       47.24      3.29 o
  13   1  14        1.67        3.43      1.77 o
  14   1  14        0.05        0.45      1.50 o
  15   1  14       33.38       29.93      4.37 o
  16   1  14        4.07        3.75      2.50 o
  17   1  14        1.00        3.12      2.50 o
  18   1  14        6.67        9.36      3.12 o
 -18   2  14        0.24        0.25      1.39 o
 -17   2  14        0.73        0.70      0.96 o
 -16   2  14        7.51        6.01      1.40 o
 -15   2  14        2.13        1.96      1.09 o
 -14   2  14        6.04        5.69      1.22 o
 -13   2  14       63.03       69.88      2.51 o
 -12   2  14       38.23       43.49      1.82 o
 -11   2  14        8.81        7.46      1.13 o
 -10   2  14       24.91       25.45      1.34 o
  -9   2  14        2.84        2.30      0.69 o
  -8   2  14        5.63        5.81      0.79 o
  -7   2  14        5.20        4.51      0.74 o
  -6   2  14       37.15       41.38      1.33 o
  -5   2  14      140.97      142.46      2.82 o
  -4   2  14       12.53       12.33      1.31 o
  -3   2  14        6.61       11.69      1.38 o
  -2   2  14      139.99      124.77      3.65 o
  -1   2  14      156.87      146.87      3.22 o
   0   2  14        0.06       -1.22      1.22 o
   1   2  14       55.34       55.32      2.63 o
   2   2  14       91.71      110.71      3.57 o
   3   2  14       36.15       49.26      2.47 o
   4   2  14       17.96       17.79      1.73 o
   5   2  14       16.38       12.61      1.54 o
   6   2  14        6.44        3.06      1.17 o
   7   2  14        2.79        0.11      1.17 o
   8   2  14       68.19       63.14      2.71 o
   9   2  14        3.82        1.33      1.61 o
  10   2  14        0.78        3.75      2.50 o
  11   2  14       35.24       36.83      4.37 o
  12   2  14       19.61       21.85      3.75 o
  13   2  14        2.00        4.99      2.50 o
  14   2  14        1.99       -1.87      1.87 o
  15   2  14        1.80        5.62      3.12 o
  16   2  14        1.32        2.50      3.12 o
 -17   3  14        4.17        5.79      2.40 o
 -16   3  14        2.31        0.71      1.82 o
 -15   3  14       40.73       39.67      2.11 o
 -14   3  14        1.19        0.47      1.11 o
 -13   3  14        1.97        3.60      1.26 o
 -12   3  14        0.08       -1.04      1.04 o
 -11   3  14        6.42        5.67      1.21 o
 -10   3  14        6.12        5.16      1.21 o
  -9   3  14        8.75        7.00      1.36 o
  -8   3  14        0.12        0.18      0.98 o
  -7   3  14       16.05        9.38      1.21 o
  -6   3  14       48.86       46.28      3.42 o
  -5   3  14      125.89      125.37      2.86 o
  -4   3  14      223.57      228.02      6.17 o
  -3   3  14       11.66       13.12      1.38 o
  -2   3  14       57.29       68.31      2.84 o
  -1   3  14        0.51       -0.62      1.28 o
   0   3  14        4.46        2.19      2.81 o
   1   3  14       29.88       24.84      2.84 o
   2   3  14      211.51      207.56     12.80 o
   3   3  14      271.43      252.19      7.19 o
   4   3  14       30.56       28.48      2.84 o
   5   3  14       85.11       93.79      4.18 o
   6   3  14       90.19       76.91      3.90 o
   7   3  14        0.09        0.00      1.77 o
   8   3  14        1.60        4.58      3.75 o
   9   3  14       17.39       13.51      2.81 o
  10   3  14        0.48        0.00      2.50 o
  11   3  14        6.33        8.12      3.12 o
  12   3  14       35.60       28.09      4.37 o
  13   3  14        0.85        1.87      2.50 o
  14   3  14        8.18        9.99      3.12 o
  15   3  14        0.66       -1.25      2.50 o
 -14   4  14        0.04       -0.19      1.65 o
 -13   4  14        0.20       -0.56      1.75 o
 -12   4  14        0.18        0.28      1.38 o
 -11   4  14        4.48        7.26      1.42 o
 -10   4  14        4.03        6.02      2.50 o
  -9   4  14        0.01        0.62      1.65 o
  -8   4  14        3.43        2.23      1.54 o
  -7   4  14       18.92       15.32      1.90 o
  -6   4  14        8.27        9.30      1.65 o
  -5   4  14        0.46       -0.42      1.95 o
  -4   4  14       21.49       22.36      7.18 o
  -3   4  14        1.82        2.19      2.19 o
  -2   4  14        1.11       -1.77      1.77 o
  -1   4  14        2.26        2.19      1.77 o
   0   4  14        0.68        2.84      1.95 o
   1   4  14       22.93       21.69      3.12 o
   2   4  14        1.02        0.00      1.77 o
   3   4  14        3.98        4.44      2.19 o
   4   4  14       36.22       23.30      2.84 o
   5   4  14        4.54        7.80      2.21 o
   6   4  14        4.79       10.10      2.21 o
   7   4  14        6.72       11.89      3.12 o
   8   4  14        5.02        5.41      1.95 o
   9   4  14        0.10        0.31      1.77 o
  10   4  14        7.56        4.99      2.21 o
  11   4  14        0.42        0.94      1.77 o
  12   4  14        0.18        0.31      2.19 o
 -11   5  14        5.27        6.87      3.12 o
 -10   5  14        0.01       -0.72      1.74 o
  -9   5  14        0.35       -1.65      1.65 o
  -8   5  14        0.18        0.14      1.65 o
  -7   5  14        3.74        2.50      3.12 o
  -6   5  14        1.18        0.62      3.12 o
  -5   5  14       12.92       16.86      3.75 o
  -4   5  14       10.28       13.88      5.62 o
  -3   5  14       11.32       10.93      2.65 o
  -2   5  14       15.29       17.06      2.65 o
  -1   5  14        9.07       12.25      2.65 o
   0   5  14        9.85       10.03      2.21 o
   1   5  14        0.12        0.00      1.77 o
   2   5  14        0.08       -1.56      2.19 o
   3   5  14        3.42        3.43      2.21 o
   4   5  14        2.70        4.37      2.21 o
   5   5  14        5.17        5.62      3.75 o
   6   5  14        6.45       11.15      2.40 o
   7   5  14        7.53        5.55      1.95 o
   8   5  14        2.22       -2.50      3.12 o
   9   5  14        0.57       -0.14      1.95 o
  10   5  14        1.46       -1.25      3.12 o
 -18   1  15        0.01        0.00      1.80 o
 -17   1  15        0.09        1.66      1.17 o
 -16   1  15        0.54        0.17      1.05 o
 -15   1  15        1.82        3.87      1.22 o
 -14   1  15        2.21        2.39      1.09 o
 -13   1  15       10.90       13.18      1.31 o
 -12   1  15       10.81       15.08      1.60 o
 -11   1  15        6.08        5.60      1.13 o
 -10   1  15       25.57       28.82      1.51 o
  -9   1  15        0.21        0.34      0.91 o
  -8   1  15       14.89       13.30      1.05 o
  -7   1  15        9.25       10.01      1.05 o
  -6   1  15        6.89        7.12      0.91 o
  -5   1  15        2.79        3.46      0.83 o
  -4   1  15       67.42       70.20      2.21 o
  -3   1  15        6.42        6.45      1.14 o
  -2   1  15       99.48      100.56      2.74 o
  -1   1  15       72.18       66.70      2.71 o
   0   1  15        2.66        3.43      1.06 o
   1   1  15       17.27       23.95      1.61 o
   2   1  15       22.86       18.87      1.90 o
   3   1  15      166.11      160.66      4.80 o
   4   1  15        1.52        0.78      1.02 o
   5   1  15        1.37        1.36      1.30 o
   6   1  15       49.65       48.90      3.29 o
   7   1  15       81.56       78.50      6.24 o
   8   1  15       17.49       19.33      2.81 o
   9   1  15       18.50       18.41      2.40 o
  10   1  15       28.57       25.50      3.12 o
  11   1  15        0.05       -0.54      1.50 o
  12   1  15       12.46       16.14      2.40 o
  13   1  15        4.11        6.24      1.95 o
  14   1  15        8.48        9.65      2.40 o
  15   1  15        0.16        1.87      2.50 o
  16   1  15       25.50       24.35      3.75 o
  17   1  15       39.45       44.95      4.99 o
 -17   2  15        0.62        1.02      1.12 o
 -16   2  15        0.65        0.95      0.96 o
 -15   2  15       11.85       13.05      1.43 o
 -14   2  15        0.92        1.71      1.33 o
 -13   2  15        2.77        4.72      1.13 o
 -12   2  15       35.94       38.89      1.82 o
 -11   2  15        3.14        5.02      1.09 o
 -10   2  15        7.12        6.49      1.09 o
  -9   2  15       53.56       47.67      1.78 o
  -8   2  15       34.76       34.14      1.40 o
  -7   2  15       26.16       24.11      1.64 o
  -6   2  15        7.83        7.63      0.91 o
  -5   2  15       15.11       14.65      1.38 o
  -4   2  15       78.46       90.43      2.99 o
  -3   2  15       58.74       54.80      2.12 o
  -2   2  15       47.82       49.21      2.54 o
  -1   2  15        3.07        1.78      1.06 o
   0   2  15      134.37      125.62      4.80 o
   1   2  15      136.29      144.64      4.17 o
   2   2  15       32.10       31.50      4.19 o
   3   2  15       43.61       47.38      2.63 o
   4   2  15       75.22       79.03      3.76 o
   5   2  15        3.41        0.48      1.22 o
   6   2  15        0.18       -1.08      1.08 o
   7   2  15        0.28        0.06      1.46 o
   8   2  15       25.91       23.72      4.37 o
   9   2  15        3.28        3.75      3.12 o
  10   2  15        1.55        0.00      2.50 o
  11   2  15       52.47       48.07      4.99 o
  12   2  15        1.74        2.50      2.50 o
  13   2  15        0.14       -1.87      2.50 o
  14   2  15        7.63       16.86      3.75 o
  15   2  15        3.50       10.61      3.75 o
 -16   3  15        1.74       -0.23      2.40 o
 -15   3  15        4.50        3.94      1.44 o
 -14   3  15        7.09       10.78      1.61 o
 -13   3  15        0.03       -0.33      1.21 o
 -12   3  15        4.22        6.21      1.32 o
 -11   3  15        0.14       -0.55      1.04 o
 -10   3  15        3.64        4.03      1.16 o
  -9   3  15        0.34        0.62      1.04 o
  -8   3  15       14.30       14.33      1.44 o
  -7   3  15        0.55        1.60      1.10 o
  -6   3  15       18.41       14.41      1.51 o
  -5   3  15       59.26       68.16      2.76 o
  -4   3  15       17.96       19.36      1.71 o
  -3   3  15       37.69       39.47      2.83 o
  -2   3  15       18.02       15.69      2.19 o
  -1   3  15        6.35        6.18      2.37 o
   0   3  15       28.21       27.47      2.84 o
   1   3  15       25.43       23.93      2.84 o
   2   3  15       15.79       16.86      2.40 o
   3   3  15        0.77        0.31      1.77 o
   4   3  15       16.98       22.97      2.84 o
   5   3  15        4.58        2.50      1.77 o
   6   3  15        0.00       -1.56      1.56 o
   7   3  15        0.25        0.31      1.77 o
   8   3  15        6.55        3.75      1.77 o
   9   3  15        3.34        3.47      2.50 o
  10   3  15        0.22        0.00      2.50 o
  11   3  15        8.10        8.74      3.12 o
  12   3  15        0.99       -0.62      2.50 o
  13   3  15        2.04        0.62      2.50 o
 -13   4  15        4.64        3.48      1.82 o
 -12   4  15        5.80        9.17      2.02 o
 -11   4  15        0.05        0.94      2.21 o
 -10   4  15        4.81        7.55      1.80 o
  -9   4  15        0.60        1.44      1.65 o
  -8   4  15        9.23        9.33      2.02 o
  -7   4  15        0.96       -0.90      2.50 o
  -6   4  15        1.62        2.77      1.95 o
  -5   4  15       19.31       23.46      5.62 o
  -4   4  15        5.10        2.19      2.21 o
  -3   4  15        8.97       10.20      2.40 o
  -2   4  15       12.44       15.81      2.81 o
  -1   4  15       18.60       19.47      2.84 o
   0   4  15        2.47       -0.55      2.19 o
   1   4  15        1.52        0.07      1.95 o
   2   4  15       95.44       69.35      4.41 o
   3   4  15       33.40       40.61      4.99 o
   4   4  15       23.95       27.48      3.09 o
   5   4  15       61.06       60.99      3.73 o
   6   4  15       11.18       13.85      2.65 o
   7   4  15        0.03       -1.25      1.77 o
   8   4  15        7.04        8.97      2.40 o
   9   4  15       11.10       10.35      2.50 o
  10   4  15        4.17        4.99      2.21 o
  11   4  15        6.85        7.80      2.21 o
  -9   5  15        0.14       -1.25      2.50 o
  -8   5  15        0.28       -3.12      3.12 o
  -7   5  15        0.02       -2.50      3.12 o
  -6   5  15        0.01        0.00      3.12 o
  -5   5  15        2.41       -1.25      3.12 o
  -4   5  15        0.96       -0.83      1.95 o
  -3   5  15        6.81        6.87      3.43 o
  -2   5  15        4.29        4.99      2.21 o
  -1   5  15        0.84        1.87      2.21 o
   0   5  15       19.17       18.73      3.09 o
   1   5  15       13.72       15.88      2.84 o
   2   5  15        6.10        6.87      2.21 o
   3   5  15       11.08       16.45      2.84 o
   4   5  15        0.73        5.33      2.40 o
   5   5  15       14.20       21.85      3.09 o
   6   5  15        4.94        8.54      3.12 o
   7   5  15        0.68        2.81      4.68 o
   8   5  15        0.72        2.75      2.08 o
 -18   0  16        0.00        0.62      3.12 o
 -17   0  16        1.14        0.07      2.19 o
 -16   0  16        6.86        5.20      1.80 o
 -15   0  16        5.90        4.79      1.80 o
 -14   0  16        0.07       -1.43      1.54 o
 -13   0  16        0.48       -0.62      1.54 o
 -12   0  16       53.38       66.35      4.23 o
 -11   0  16       13.89       18.89      2.02 o
 -10   0  16       54.76       57.76      2.75 o
  -9   0  16        0.01        0.87      1.28 o
  -8   0  16       59.68       69.82      2.75 o
  -7   0  16        3.32        4.61      1.23 o
  -6   0  16       30.96       32.04      2.55 o
  -5   0  16        0.32        0.62      1.08 o
  -4   0  16       51.18       63.99      3.09 o
  -3   0  16       98.90       91.64      3.73 o
  -2   0  16       14.75       16.23      2.50 o
  -1   0  16        8.03        6.38      1.95 o
   0   0  16       53.22       58.51      3.29 o
   1   0  16       83.61       87.40      6.24 o
   2   0  16      172.14      169.20      5.08 o
   3   0  16       21.08       18.10      3.75 o
   4   0  16       37.30       31.84      4.37 o
   5   0  16      319.56      335.25     12.49 o
   6   0  16       37.64       38.08      4.37 o
   7   0  16        1.29        1.25      2.50 o
   8   0  16        3.88       -0.62      2.50 o
   9   0  16       64.26       84.28      6.24 o
  10   0  16       19.72       28.09      4.37 o
  11   0  16       61.23       72.42      5.62 o
  12   0  16        6.38        6.24      3.12 o
  13   0  16        1.99        4.37      3.12 o
  14   0  16        8.65        8.74      3.12 o
  15   0  16        0.96       -0.62      2.50 o
  16   0  16        6.26        8.12      3.12 o
  17   0  16       22.56       20.60      3.75 o
 -17   1  16        0.65        1.87      1.56 o
 -16   1  16        0.05       -0.37      1.13 o
 -15   1  16        4.49        2.98      1.13 o
 -14   1  16        0.14       -0.39      0.99 o
 -13   1  16       24.85       24.98      1.56 o
 -12   1  16      114.83      111.84      2.71 o
 -11   1  16        0.57       -0.96      1.01 o
 -10   1  16       45.73       43.15      1.73 o
  -9   1  16       53.32       64.58      2.15 o
  -8   1  16        2.09        4.74      1.07 o
  -7   1  16       19.91       19.71      1.26 o
  -6   1  16        0.74       -0.16      0.74 o
  -5   1  16        1.85        0.12      0.92 o
  -4   1  16       17.47       15.41      1.38 o
  -3   1  16       10.40        8.86      1.44 o
  -2   1  16        3.37        3.51      1.56 o
  -1   1  16        0.13        0.62      0.96 o
   0   1  16       12.63       20.41      1.57 o
   1   1  16        0.42        0.81      1.52 o
   2   1  16        0.29        0.00      1.28 o
   3   1  16       19.18       24.54      2.10 o
   4   1  16        1.63       -0.47      1.02 o
   5   1  16        0.39       -1.52      1.87 o
   6   1  16       26.97       23.79      2.65 o
   7   1  16       21.01       23.52      2.65 o
   8   1  16       20.70       20.51      5.31 o
   9   1  16        2.94        3.68      1.95 o
  10   1  16       91.08      106.36      4.80 o
  11   1  16       32.02       30.54      3.09 o
  12   1  16       30.50       33.82      3.09 o
  13   1  16       17.77       18.88      3.75 o
  14   1  16        2.84        2.50      2.50 o
  15   1  16        8.51        4.37      3.12 o
  16   1  16        1.23        3.12      3.12 o
 -16   2  16        0.92        2.53      1.14 o
 -15   2  16        0.00       -0.65      1.13 o
 -14   2  16        4.87        4.42      1.22 o
 -13   2  16        0.33        1.61      1.34 o
 -12   2  16       10.56        9.19      1.77 o
 -11   2  16       24.21       30.36      1.69 o
 -10   2  16        2.63        2.48      1.05 o
  -9   2  16        5.27        3.88      1.21 o
  -8   2  16       14.08       14.39      0.94 o
  -7   2  16       63.34       59.46      1.51 o
  -6   2  16       13.17       10.67      0.95 o
  -5   2  16       26.42       24.53      1.90 o
  -4   2  16       20.68       21.31      1.74 o
  -3   2  16       41.16       44.35      2.06 o
  -2   2  16        0.00        0.27      1.17 o
  -1   2  16       31.36       29.51      2.25 o
   0   2  16        3.22        3.92      1.54 o
   1   2  16      240.72      247.28      5.84 o
   2   2  16      211.32      195.36      5.95 o
   3   2  16        0.50        1.66      1.57 o
   4   2  16       40.14       34.70      3.03 o
   5   2  16       65.54       63.83      5.12 o
   6   2  16        2.05        1.06      1.28 o
   7   2  16       11.98       14.98      3.75 o
   8   2  16        2.27        3.75      3.12 o
   9   2  16       19.73       16.23      3.75 o
  10   2  16       10.57        6.87      3.12 o
  11   2  16        6.44        6.87      3.12 o
  12   2  16        0.10       -0.62      2.50 o
  13   2  16        0.66        1.25      2.50 o
  14   2  16        9.06        9.99      3.75 o
 -15   3  16        4.33       10.24      1.83 o
 -14   3  16        4.04        3.06      1.33 o
 -13   3  16        0.26        0.49      1.21 o
 -12   3  16       13.22       15.68      1.61 o
 -11   3  16        0.03        1.53      1.15 o
 -10   3  16        0.01       -0.92      0.92 o
  -9   3  16        0.11       -0.26      1.00 o
  -8   3  16        3.74        3.12      1.54 o
  -7   3  16        0.08       -0.85      1.17 o
  -6   3  16        8.31        5.70      1.31 o
  -5   3  16        3.38        1.77      1.83 o
  -4   3  16        0.41        0.33      1.35 o
  -3   3  16        2.35        1.06      1.28 o
  -2   3  16        2.23        1.06      1.37 o
  -1   3  16       14.62       12.41      2.40 o
   0   3  16        2.49       -1.25      1.77 o
   1   3  16        2.79        0.00      1.87 o
   2   3  16       18.20       22.35      4.06 o
   3   3  16      143.12      139.89      5.50 o
   4   3  16       23.91       15.81      2.81 o
   5   3  16        1.37        1.87      1.77 o
   6   3  16       32.35       30.07      2.84 o
   7   3  16        0.45       -1.25      1.77 o
   8   3  16       13.94        9.88      2.40 o
   9   3  16        0.49        1.25      2.50 o
  10   3  16        7.74       11.86      3.75 o
  11   3  16        2.36        5.62      3.12 o
  12   3  16        2.43        3.12      3.12 o
 -12   4  16        5.57       12.49      3.75 o
 -11   4  16        0.32        0.57      4.06 o
 -10   4  16        5.24        4.37      2.65 o
  -9   4  16        0.05        0.31      2.21 o
  -8   4  16        0.26       -0.31      2.21 o
  -7   4  16        0.02       -1.39      1.95 o
  -6   4  16        0.91       -1.66      1.95 o
  -5   4  16        0.75        0.28      1.95 o
  -4   4  16        0.08        0.94      2.21 o
  -3   4  16        3.12        7.49      2.65 o
  -2   4  16        1.67        1.56      2.21 o
  -1   4  16        0.46       -0.62      1.87 o
   0   4  16        5.21        3.12      2.50 o
   1   4  16       25.83       21.39      3.09 o
   2   4  16        7.31       11.89      2.81 o
   3   4  16        0.04       -0.94      2.19 o
   4   4  16       17.53       17.92      4.37 o
   5   4  16        0.98        1.46      1.95 o
   6   4  16        8.93        9.69      2.21 o
   7   4  16        0.81        1.25      1.77 o
   8   4  16        1.28        0.62      2.81 o
   9   4  16        0.00       -1.56      1.77 o
  -5   5  16        0.00        2.50      3.12 o
  -4   5  16       54.32       76.19      6.87 o
  -3   5  16        5.69       10.47      2.84 o
  -2   5  16        0.07       -1.11      1.95 o
  -1   5  16        2.72        2.50      2.50 o
   0   5  16        6.90       12.09      2.84 o
   1   5  16        0.10        0.62      2.21 o
   2   5  16        2.65        0.87      2.08 o
   3   5  16        1.10        2.61      2.40 o
   4   5  16       14.94       16.23      3.09 o
   5   5  16        0.26       -0.14      1.95 o
   6   5  16        1.93       -0.14      1.95 o
 -16   1  17        1.58        5.38      1.78 o
 -15   1  17        0.90        1.59      1.20 o
 -14   1  17        7.98        8.88      1.49 o
 -13   1  17        2.51        2.59      1.13 o
 -12   1  17       14.09       13.10      1.34 o
 -11   1  17       87.57       85.45      2.44 o
 -10   1  17        0.65        1.31      0.96 o
  -9   1  17       56.53       61.69      2.00 o
  -8   1  17       95.57      106.48      2.45 o
  -7   1  17       37.43       42.95      3.01 o
  -6   1  17       25.98       24.86      1.50 o
  -5   1  17        0.23        1.39      1.14 o
  -4   1  17       38.74       37.47      1.98 o
  -3   1  17       11.04        8.81      1.35 o
  -2   1  17       41.44       38.20      1.98 o
  -1   1  17       21.97       18.82      2.40 o
   0   1  17       26.37       23.77      2.10 o
   1   1  17      144.52      136.28      6.22 o
   2   1  17      110.65      120.82      4.04 o
   3   1  17       52.28       48.46      2.64 o
   4   1  17       18.05       17.50      2.65 o
   5   1  17       17.50       18.55      2.65 o
   6   1  17        5.82        8.12      2.21 o
   7   1  17        1.01        0.31      1.77 o
   8   1  17        1.73       -0.31      1.77 o
   9   1  17       18.91       18.61      2.84 o
  10   1  17        9.87       14.90      2.40 o
  11   1  17        2.65        4.93      1.95 o
  12   1  17       26.58       26.47      2.84 o
  13   1  17       10.88       11.86      3.75 o
  14   1  17        1.37        3.75      3.12 o
  15   1  17        0.27       -0.62      3.12 o
 -15   2  17        1.64        0.40      1.29 o
 -14   2  17        0.57        0.50      1.17 o
 -13   2  17        4.43        4.48      1.20 o
 -12   2  17        4.74        2.45      1.48 o
 -11   2  17       10.81       10.61      1.34 o
 -10   2  17        4.89        4.26      1.24 o
  -9   2  17        7.15        8.71      1.56 o
  -8   2  17        4.66        9.08      1.46 o
  -7   2  17        4.76        1.25      1.31 o
  -6   2  17        2.71        4.53      1.31 o
  -5   2  17      104.57      102.02      3.89 o
  -4   2  17       31.37       29.15      2.97 o
  -3   2  17       12.97       14.26      2.02 o
  -2   2  17       28.57       37.90      2.84 o
  -1   2  17        6.22        3.75      1.77 o
   0   2  17       15.64       13.71      1.90 o
   1   2  17        6.43        9.19      1.80 o
   2   2  17       77.64       79.37      3.44 o
   3   2  17      114.31      106.31      6.22 o
   4   2  17        0.86       -1.25      1.44 o
   5   2  17       24.45       25.11      2.10 o
   6   2  17       18.87       14.36      3.75 o
   7   2  17        2.78        6.24      3.12 o
   8   2  17        5.52        8.12      3.75 o
   9   2  17       19.07        4.37      3.12 o
  10   2  17        1.61       -0.62      2.50 o
  11   2  17        0.67        0.62      3.12 o
  12   2  17       54.50       44.33      4.99 o
  13   2  17        0.07        0.00      3.12 o
 -13   3  17        4.65        5.51      1.45 o
 -12   3  17        6.26        7.32      1.44 o
 -11   3  17        1.18        0.38      1.38 o
 -10   3  17        4.42        2.75      1.46 o
  -9   3  17        0.00       -0.62      1.14 o
  -8   3  17        2.29        0.44      1.28 o
  -7   3  17        0.14       -0.05      1.14 o
  -6   3  17       17.03       18.74      1.80 o
  -5   3  17        9.26       10.41      1.96 o
  -4   3  17        0.00       -0.06      1.28 o
  -3   3  17        2.30        6.92      2.81 o
  -2   3  17       16.13       10.32      2.81 o
  -1   3  17        3.22        4.99      2.21 o
   0   3  17       17.83       15.00      2.65 o
   1   3  17        0.53        0.49      1.95 o
   2   3  17       20.76       22.43      3.75 o
   3   3  17       29.87       29.88      3.43 o
   4   3  17        1.41       -0.28      2.50 o
   5   3  17        3.94        2.71      1.95 o
   6   3  17       13.59       13.32      2.40 o
   7   3  17        4.04        5.93      2.21 o
   8   3  17        0.81        3.75      3.12 o
   9   3  17        0.55        1.87      2.50 o
  10   3  17        2.36        0.00      2.50 o
  11   3  17        5.89        8.74      3.75 o
 -10   4  17        0.07       -1.25      3.12 o
  -9   4  17        0.00        1.25      3.43 o
  -8   4  17        2.84        1.87      2.21 o
  -7   4  17        1.93        0.31      2.21 o
  -6   4  17        1.30        2.33      2.40 o
  -5   4  17       47.75       51.27      4.18 o
  -4   4  17        6.06        4.68      2.65 o
  -3   4  17        0.76        2.44      2.40 o
  -2   4  17       51.08       62.24      4.35 o
  -1   4  17       23.18       24.25      3.29 o
   0   4  17        0.60       -1.56      1.77 o
   1   4  17        0.25       -1.56      2.81 o
   2   4  17        1.10       -0.76      1.95 o
   3   4  17       49.99       47.58      3.97 o
   4   4  17        2.64        0.31      2.21 o
   5   4  17       37.09       38.93      3.73 o
   6   4  17       54.92       58.97      4.18 o
   7   4  17        1.14        0.62      2.21 o
   8   4  17       17.80       16.92      2.84 o
  -4   5  17        2.93        3.12      3.75 o
  -3   5  17        1.49       -2.50      3.12 o
  -2   5  17       32.25       45.57      5.62 o
  -1   5  17        2.68        2.19      2.65 o
   0   5  17        5.55        4.99      2.65 o
   1   5  17       12.77       10.47      2.84 o
   2   5  17        1.45        3.43      2.65 o
   3   5  17        8.07       11.24      4.37 o
 -15   0  18        1.15        0.94      2.81 o
 -14   0  18        0.39       -1.54      1.54 o
 -13   0  18        0.12        2.59      1.54 o
 -12   0  18       17.79       16.09      2.02 o
 -11   0  18        3.77        3.83      1.54 o
 -10   0  18        0.02       -0.42      1.44 o
  -9   0  18       15.27       14.97      1.90 o
  -8   0  18        2.30        3.05      1.95 o
  -7   0  18        0.28        1.16      1.50 o
  -6   0  18       23.83       20.60      2.40 o
  -5   0  18       21.67       29.36      2.65 o
  -4   0  18        0.17       -1.32      1.32 o
  -3   0  18        1.50        1.87      2.50 o
  -2   0  18        0.98       -1.87      1.87 o
  -1   0  18        0.47        1.64      2.19 o
   0   0  18        6.98       12.63      2.08 o
   1   0  18        8.24        5.62      3.12 o
   2   0  18       44.07       48.70      5.62 o
   3   0  18       39.84       36.21      4.99 o
   5   0  18       63.79       65.55      6.24 o
   6   0  18       36.50       44.33      4.99 o
   7   0  18        2.76       -0.62      2.50 o
   8   0  18        9.23       11.24      3.75 o
   9   0  18        1.29        3.12      3.12 o
  10   0  18        5.13        6.24      3.12 o
  11   0  18        6.28        4.37      3.12 o
  12   0  18        5.98        4.99      3.12 o
  13   0  18        6.79        4.99      3.12 o
  14   0  18        1.55        1.87      3.12 o
 -15   1  18        2.95        3.95      1.80 o
 -14   1  18        0.03       -0.52      1.11 o
 -13   1  18        0.77        0.74      1.09 o
 -12   1  18        0.00        0.45      1.09 o
 -11   1  18        1.10        1.85      1.09 o
 -10   1  18        2.50        1.68      1.21 o
  -9   1  18        0.01       -0.56      1.10 o
  -8   1  18        0.36       -0.45      1.42 o
  -7   1  18        9.22        7.71      1.46 o
  -6   1  18       18.91       17.73      1.82 o
  -5   1  18       10.33       12.60      1.80 o
  -4   1  18      142.74      158.54      4.19 o
  -3   1  18       43.48       42.90      3.01 o
  -2   1  18        3.36       -0.94      3.43 o
  -1   1  18        9.49       14.86      2.47 o
   0   1  18       23.22       21.40      2.26 o
   1   1  18       18.70       23.56      2.26 o
   2   1  18        6.94        6.34      1.73 o
   3   1  18       52.99       64.93      5.62 o
   4   1  18        3.73        2.36      1.95 o
   5   1  18        0.32        0.28      1.95 o
   6   1  18        0.40       -0.94      1.77 o
   7   1  18        0.87        0.69      2.19 o
   8   1  18       21.82       22.72      4.37 o
   9   1  18       12.26       10.22      2.40 o
  10   1  18        0.04        2.50      2.21 o
  11   1  18       14.56       17.22      2.84 o
  12   1  18        5.08        4.99      3.12 o
  13   1  18        0.83        3.75      3.12 o
  14   1  18        1.61        3.12      3.12 o
 -14   2  18        5.28        7.03      2.39 o
 -13   2  18        2.13        1.45      1.22 o
 -12   2  18        7.51        7.50      1.45 o
 -11   2  18        0.03        1.28      1.38 o
 -10   2  18       15.95       17.77      2.16 o
  -9   2  18        2.33        2.23      1.80 o
  -8   2  18        1.31        3.29      1.38 o
  -7   2  18       12.93       12.48      1.62 o
  -6   2  18        0.02       -0.87      1.28 o
  -5   2  18       37.72       33.31      2.15 o
  -4   2  18       22.70       25.69      2.34 o
  -3   2  18        8.32       12.30      1.90 o
  -2   2  18       88.26       86.67      4.80 o
  -1   2  18       16.05       13.77      3.10 o
   0   2  18        3.52        0.43      1.65 o
   1   2  18       16.64       18.23      2.10 o
   2   2  18        3.40        5.14      1.65 o
   3   2  18       13.76       14.71      2.56 o
   4   2  18       75.90       92.21      3.71 o
   5   2  18        3.37       -2.50      2.50 o
   6   2  18        1.80        5.62      3.75 o
   7   2  18        3.62        3.75      3.75 o
   8   2  18        9.58       13.11      3.75 o
   9   2  18        0.43        1.25      3.12 o
  10   2  18       43.23       31.84      4.99 o
  11   2  18        8.82        8.12      3.75 o
  12   2  18        0.34        3.12      3.12 o
 -12   3  18        1.70        1.46      2.26 o
 -11   3  18        7.11        6.92      1.62 o
 -10   3  18        0.05       -0.35      1.38 o
  -9   3  18        0.48       -0.04      1.54 o
  -8   3  18        1.67        1.94      1.38 o
  -7   3  18        0.47       -0.43      1.65 o
  -6   3  18        0.23        0.00      1.77 o
  -5   3  18        0.56        0.06      1.43 o
  -4   3  18        0.43       -0.49      1.95 o
  -3   3  18        0.01       -0.62      2.81 o
  -2   3  18        4.82        3.75      2.21 o
  -1   3  18        0.01        0.21      1.95 o
   0   3  18        1.03       -1.77      1.77 o
   1   3  18        1.75        2.27      2.50 o
   2   3  18       15.62       17.34      2.84 o
   3   3  18        0.04        0.94      2.21 o
   4   3  18        3.68        6.07      2.40 o
   5   3  18        7.07       16.40      3.43 o
   6   3  18        0.96        1.25      3.12 o
   7   3  18        2.66        1.87      2.50 o
   8   3  18        0.23       -0.62      2.50 o
   9   3  18        0.20        2.50      3.12 o
  -8   4  18        4.99        4.99      3.75 o
  -7   4  18        0.19       -0.94      2.21 o
  -6   4  18        6.43        7.95      4.37 o
  -5   4  18       27.00       22.26      5.31 o
  -4   4  18        0.06       -0.40      2.40 o
  -3   4  18        0.40       -2.21      2.21 o
  -2   4  18        8.28        8.43      2.65 o
  -1   4  18        0.25       -1.95      1.95 o
   0   4  18        7.69        3.43      2.65 o
   1   4  18        1.35        1.25      2.21 o
   2   4  18        1.68        4.06      2.65 o
   3   4  18        7.45        5.62      2.65 o
   4   4  18        1.22        0.96      3.12 o
   5   4  18        2.72        6.53      3.75 o
   6   4  18        5.00        1.87      3.12 o
   7   4  18        1.64        1.87      3.12 o
 -14   1  19        0.09       -1.16      2.08 o
 -13   1  19        9.59       13.90      2.10 o
 -12   1  19        7.30        9.58      1.49 o
 -11   1  19       11.76       14.04      1.59 o
 -10   1  19       24.89       27.21      2.09 o
  -9   1  19        0.99        1.87      1.35 o
  -8   1  19       46.28       47.85      2.50 o
  -7   1  19        9.77       13.09      1.56 o
  -6   1  19        6.73        6.97      1.46 o
  -5   1  19       13.00       15.07      1.90 o
  -4   1  19       17.82       24.57      1.83 o
  -3   1  19        0.73        0.35      2.50 o
  -2   1  19       19.78       18.15      2.20 o
  -1   1  19       16.74       18.72      2.16 o
   0   1  19       25.31       24.58      2.47 o
   1   1  19      129.71      134.61      6.13 o
   2   1  19        0.21        0.31      2.21 o
   3   1  19        8.53        8.60      3.75 o
   4   1  19       64.94       63.45      4.99 o
   5   1  19        2.90        0.62      2.21 o
   6   1  19        0.02       -0.14      1.95 o
   7   1  19        0.97        0.69      2.19 o
   8   1  19        0.04        2.25      2.81 o
   9   1  19        2.45       -0.07      1.95 o
  10   1  19        5.12        4.68      2.21 o
  11   1  19        2.03        1.87      3.12 o
  12   1  19        1.06        1.25      3.12 o
 -13   2  19       12.60       14.98      4.37 o
 -12   2  19        4.51        5.66      1.90 o
 -11   2  19        0.60        2.03      1.71 o
 -10   2  19       26.15       26.42      2.52 o
  -9   2  19        3.43        2.14      1.42 o
  -8   2  19        5.11        4.92      1.46 o
  -7   2  19       11.70       14.84      2.76 o
  -6   2  19       11.58       10.65      1.90 o
  -5   2  19       14.09       12.51      2.10 o
  -4   2  19        8.48        6.43      1.90 o
  -3   2  19        3.22        0.53      1.65 o
  -2   2  19       16.48       19.09      3.12 o
  -1   2  19       11.50        4.26      1.90 o
   0   2  19       13.69       11.31      2.02 o
   1   2  19        0.63        0.42      1.80 o
   2   2  19       20.59       18.44      3.32 o
   3   2  19       60.45       67.09      5.31 o
   4   2  19        2.96       -1.25      3.12 o
   5   2  19       38.69       38.08      5.62 o
   6   2  19       55.92       54.94      6.24 o
   7   2  19        0.49       -0.62      3.12 o
   8   2  19       20.69       20.60      4.37 o
   9   2  19        7.03       11.24      4.37 o
  10   2  19        0.22        2.50      3.12 o
 -10   3  19        3.86        5.62      2.21 o
  -9   3  19        0.36        3.66      1.82 o
  -8   3  19        1.19        0.32      1.73 o
  -7   3  19        0.00        1.25      1.91 o
  -6   3  19       10.77       13.58      3.75 o
  -5   3  19        0.03       -1.56      2.21 o
  -4   3  19        0.31        0.94      2.21 o
  -3   3  19       13.06       13.81      2.84 o
  -2   3  19        1.73       -0.35      3.12 o
  -1   3  19        0.01       -0.31      2.21 o
   0   3  19        0.03       -2.19      2.21 o
   1   3  19        0.10       -1.95      1.95 o
   2   3  19        1.17       -0.31      2.21 o
   3   3  19        0.00       -2.19      2.21 o
   4   3  19        5.30        4.09      3.12 o
   5   3  19        2.74        7.49      3.75 o
   6   3  19        2.16        3.75      3.75 o
   7   3  19        3.65        1.87      3.12 o
  -5   4  19        1.82        0.62      3.75 o
  -4   4  19        4.79        5.28      4.37 o
  -3   4  19        1.66        1.25      2.65 o
  -2   4  19        0.44       -2.21      2.21 o
  -1   4  19        2.89        3.12      2.65 o
   0   4  19        0.00       -2.40      2.40 o
   1   4  19        0.28        0.31      2.21 o
   2   4  19        2.44        1.87      2.21 o
   3   4  19        2.78        2.50      3.75 o
   4   4  19        0.05       -1.87      3.12 o
   5   4  19        4.44        6.87      3.75 o
 -13   0  20       10.89       15.61      4.37 o
 -12   0  20        0.23       -0.62      3.12 o
 -11   0  20        0.62        3.87      4.06 o
 -10   0  20       42.14       46.61      3.53 o
  -9   0  20        7.18        8.46      2.40 o
  -8   0  20        0.15       -1.25      1.87 o
  -7   0  20        2.09        3.05      1.95 o
  -6   0  20       17.33       16.62      2.65 o
  -5   0  20        2.99        2.50      1.77 o
  -4   0  20        1.06       -1.87      2.50 o
  -3   0  20        2.04        4.00      2.08 o
  -2   0  20        0.24       -0.62      3.12 o
  -1   0  20        2.83        5.62      3.75 o
   0   0  20       13.85       14.98      4.37 o
   1   0  20       91.60       87.40      7.49 o
   2   0  20       45.27       49.32      6.24 o
   3   0  20        0.01        0.62      3.75 o
   4   0  20       91.93       89.28      7.49 o
   5   0  20        8.80       11.86      3.75 o
   6   0  20        2.51        8.12      3.75 o
   7   0  20        0.45       -2.50      2.50 o
   8   0  20        0.83        1.25      3.12 o
   9   0  20        9.52        3.75      3.12 o
  10   0  20       34.29       36.21      4.99 o
  11   0  20       12.41       11.86      3.75 o
 -12   1  20        0.85        0.00      2.21 o
 -11   1  20        3.02        1.63      1.65 o
 -10   1  20        9.42       10.65      2.33 o
  -9   1  20        0.00        0.49      1.38 o
  -8   1  20        8.40       10.83      2.52 o
  -7   1  20        0.66        0.43      1.31 o
  -6   1  20       10.97       11.28      1.90 o
  -5   1  20       18.29       20.09      2.16 o
  -4   1  20        2.56        2.19      1.99 o
  -3   1  20       16.24       14.41      2.54 o
  -2   1  20        4.56        6.87      2.06 o
  -1   1  20        0.37       -0.67      1.65 o
   0   1  20        0.39       -0.31      2.21 o
   1   1  20        0.02       -1.56      2.21 o
   2   1  20       36.50       35.24      3.53 o
   3   1  20       24.11       28.09      3.53 o
   4   1  20        3.29        6.19      2.54 o
   5   1  20       18.89       22.47      3.29 o
   6   1  20        3.85        2.19      2.21 o
   7   1  20        1.78       -0.31      2.21 o
   8   1  20        6.17        4.99      3.75 o
   9   1  20        4.30        2.81      2.21 o
  10   1  20        0.53        0.62      3.12 o
 -11   2  20        3.79        1.87      3.12 o
 -10   2  20        0.31        2.26      1.97 o
  -9   2  20       15.14       18.01      1.94 o
  -8   2  20        9.93       10.80      2.02 o
  -7   2  20        2.46        4.56      1.73 o
  -6   2  20        1.67        1.44      1.66 o
  -5   2  20        0.30       -1.16      2.08 o
  -4   2  20        6.99        6.35      1.90 o
  -3   2  20        2.26        2.81      2.21 o
  -2   2  20        2.55        2.29      1.80 o
  -1   2  20        9.52        9.08      2.02 o
   0   2  20       10.67       12.43      2.19 o
   1   2  20        6.24        4.04      1.90 o
   2   2  20        3.22        4.99      3.75 o
   3   2  20        1.93        3.12      3.75 o
   4   2  20        0.67        3.12      3.75 o
   5   2  20        3.16        4.99      3.75 o
   6   2  20        0.67       -1.25      3.12 o
   7   2  20        0.02        0.62      3.12 o
   8   2  20        0.02       -1.87      3.12 o
  -8   3  20        1.45       -1.25      3.12 o
  -7   3  20        0.11        3.75      3.75 o
  -6   3  20        1.03       -0.94      2.21 o
  -5   3  20        3.10        1.65      2.50 o
  -4   3  20        4.64        3.97      2.40 o
  -3   3  20        3.26        2.19      2.65 o
  -2   3  20        7.05        7.97      2.84 o
  -1   3  20        0.11       -1.25      2.21 o
   0   3  20        0.23        0.31      2.21 o
   1   3  20        0.08       -1.25      2.21 o
   2   3  20        0.10       -1.95      1.95 o
   3   3  20        2.40        2.33      2.40 o
   4   3  20        6.40       -0.62      3.12 o
 -10   1  21        0.33        1.56      2.21 o
  -9   1  21        3.28        3.31      1.90 o
  -8   1  21        1.36       -1.38      1.38 o
  -7   1  21        0.28        1.97      2.04 o
  -6   1  21        2.78        7.18      2.21 o
  -5   1  21       53.75       53.20      3.07 o
  -4   1  21        0.88        4.48      2.40 o
  -3   1  21        0.01        0.29      1.90 o
  -2   1  21       19.87       19.08      2.57 o
  -1   1  21        0.29        0.57      2.40 o
   0   1  21        2.81        1.56      2.81 o
   1   1  21       24.44       22.57      3.73 o
   2   1  21        1.34        1.25      2.65 o
   3   1  21       47.17       47.60      5.62 o
   4   1  21       73.53       69.61      4.86 o
   5   1  21       11.26       11.33      3.00 o
   6   1  21       18.02       20.22      3.29 o
   7   1  21       11.64       15.37      3.29 o
   8   1  21        0.04       -1.95      1.95 o
  -9   2  21        3.25        4.12      2.08 o
  -8   2  21        0.39       -0.28      1.95 o
  -7   2  21        7.92        7.04      2.40 o
  -6   2  21        7.51        6.05      2.02 o
  -5   2  21        0.12       -0.76      1.73 o
  -4   2  21        0.05        1.87      2.21 o
  -3   2  21       11.23        8.77      2.27 o
  -2   2  21        0.50        0.21      1.80 o
  -1   2  21        6.55        5.46      2.61 o
   0   2  21        0.00        0.00      1.90 o
   1   2  21        0.33       -0.62      3.12 o
   2   2  21        1.01        1.25      3.75 o
   3   2  21        0.92       -1.25      3.12 o
   4   2  21        0.19       -1.25      3.12 o
   5   2  21        1.22        3.12      3.75 o
  -5   3  21        0.77        4.37      3.75 o
  -4   3  21        1.48       -3.12      3.12 o
  -3   3  21        9.66       11.86      4.37 o
  -2   3  21        2.31       -1.25      3.75 o
  -1   3  21        0.05       -3.12      3.12 o
   0   3  21        8.90        9.36      3.75 o
   1   3  21        5.43        6.24      3.75 o
  -8   0  22       19.57       21.23      4.37 o
  -7   0  22        0.44       -3.12      3.12 o
  -6   0  22        1.22       -0.62      3.12 o
  -5   0  22       50.06       49.94      6.87 o
  -4   0  22       26.04       26.22      5.62 o
  -3   0  22        5.31        3.12      3.75 o
  -2   0  22        3.93       -1.87      3.12 o
  -1   0  22        6.70        1.87      3.75 o
   0   0  22       12.85       12.49      4.37 o
   1   0  22       40.17       53.07      6.87 o
   2   0  22        0.27        4.37      3.75 o
   3   0  22       17.33       16.86      4.99 o
   4   0  22       37.85       41.83      6.24 o
   5   0  22        1.55        0.00      3.12 o
   6   0  22        0.40        0.62      3.75 o
   7   0  22        0.69        0.62      3.75 o
  -8   1  22        0.70       -0.62      3.12 o
  -7   1  22        0.21       -1.25      3.12 o
  -6   1  22        0.25       -1.39      1.95 o
  -5   1  22        5.28        6.87      3.12 o
  -4   1  22        0.10       -1.43      1.82 o
  -3   1  22        5.58        3.70      2.84 o
  -2   1  22       13.31       17.74      4.68 o
  -1   1  22        1.78        1.87      2.65 o
   0   1  22        0.00       -2.10      2.50 o
   1   1  22        1.13        1.87      2.65 o
   2   1  22       14.00       10.38      3.43 o
   3   1  22        6.29        4.68      4.06 o
   4   1  22       16.04       14.66      4.99 o
   5   1  22       32.78       32.46      5.62 o
   6   1  22        2.75        8.12      4.37 o
  -5   2  22        1.34        3.12      3.75 o
  -4   2  22        0.10       -2.50      2.50 o
  -3   2  22        0.95       -0.57      2.81 o
  -2   2  22        5.83        8.74      2.84 o
  -2   1  23        0.27       -3.12      3.75 o
  -1   1  23        0.19        4.37      4.37 o
   0   1  23        1.96        3.12      4.37 o
   1   1  23        1.76       -1.87      3.75 o
   2   1  23        0.42       -3.12      3.75 o
 
